# Supplementary material for: iTRAQ-based quantitative proteomic analysis reveals alterations in the metabolism of Actinidia arguta
Source: Sci Rep. 2017 Jul 18;7:5670. doi: 10.1038/s41598-017-06074-6 (PMC5515984; doi:10.1038/s41598-017-06074-6)
Supplement: Supplementary file 3 — Table S1 [file 41598_2017_6074_MOESM3_ESM.xls]

## Sheet: B vs A
itraq-based quantitative proteomic analysis reveals alterations in the metabolism of Actinidia arguta Miaomiao Lin, Jinbao Fang*, Xiujuan Qi*, Yukuo Li, Jinyong Chen, Leiming Sun, Yunpeng Zhong
Table S1 A: Protein quantitative at 70 DAF and 100 DAF in ‘Tianyuanhong’
Accession	Description	B1/A	B2/A	average B/A	average B/A
A0A068TPA7	Coffea canephora DH200=94 genomic scaffold, scaffold_2 OS=Coffea canephora GN=GSCOC_T00021807001 PE=4 SV=1 - [A0A068TPA7_COFCA]	7.21228	0.895353	4.05382	1.07401e-19
I3NU83	Photosystem II subunit H (Fragment) OS=Thomandersia laurifolia GN=psbH PE=4 SV=1 - [I3NU83_9LAMI]	4.32958	2.5243	3.42694	1.36371e-15
Q9FPT9	Glutamine synthetase OS=Solanum tuberosum GN=gln PE=2 SV=2 - [Q9FPT9_SOLTU]	4.87808	1.06438	2.97123	1.65604e-12
Q9FEW9	12-oxophytodienoate reductase 3 OS=Solanum lycopersicum GN=OPR3 PE=1 SV=1 - [OPR3_SOLLC]	4.61179	1.29445	2.95312	2.20324e-12
I3NU95	Photosystem II subunit H (Fragment) OS=Martynia annua GN=psbH PE=4 SV=1 - [I3NU95_MARAU]	3.15436	2.52593	2.84014	1.31198e-11
A0A022RII6	Uncharacterized protein OS=Erythranthe guttata GN=MIMGU_mgv1a003137mg PE=4 SV=1 - [A0A022RII6_ERYGU]	3.92446	1.21214	2.5683	9.77607e-10
K4CEJ0	Uncharacterized protein OS=Solanum lycopersicum GN=GABA-TP1 PE=3 SV=1 - [K4CEJ0_SOLLC]	4.11538	0.801181	2.45828	5.59946e-09
M1B1G7	Uncharacterized protein OS=Solanum tuberosum GN=PGSC0003DMG400013411 PE=4 SV=1 - [M1B1G7_SOLTU]	2.1103	2.51411	2.3122	5.63855e-08
A0A022R2E9	Uncharacterized protein OS=Erythranthe guttata GN=MIMGU_mgv1a012246mg PE=3 SV=1 - [A0A022R2E9_ERYGU]	3.33625	1.10254	2.21939	2.42396e-07
B2BJH0	Photosystem II 10 kDa polypeptide (Fragment) OS=Olea europaea PE=2 SV=1 - [B2BJH0_OLEEU]	2.41284	1.95499	2.18391	4.22179e-07
A0A068U7Z9	Uncharacterized protein OS=Coffea canephora GN=GSCOC_T00016149001 PE=4 SV=1 - [A0A068U7Z9_COFCA]	2.0196	2.22224	2.12092	1.12536e-06
Q39444	ATP-dependent zinc metalloprotease FTSH, chloroplastic (Fragment) OS=Capsicum annuum GN=FTSH PE=2 SV=1 - [FTSH_CAPAN]	3.20925	1.01984	2.11454	1.24234e-06
M0ZI98	Uncharacterized protein OS=Solanum tuberosum GN=PGSC0003DMG400000496 PE=3 SV=1 - [M0ZI98_SOLTU]	3.159	0.86786	2.01343	5.89538e-06
A0A0A0YQW8	Putative Rubisco activase isoform 2 OS=Gardenia jasminoides PE=2 SV=1 - [A0A0A0YQW8_GARJA]	1.88561	2.11652	2.00106	7.12098e-06
P60131	Photosystem II reaction center protein L OS=Atropa belladonna GN=psbL PE=2 SV=1 - [PSBL_ATRBE]	2.52511	1.42739	1.97625	1.03901e-05
A0A022RHK3	Uncharacterized protein OS=Erythranthe guttata GN=MIMGU_mgv1a003359mg PE=4 SV=1 - [A0A022RHK3_ERYGU]	1.95201	1.9454	1.9487	1.57724e-05
D5L5T1	Putative photosystem I reaction center subunit OS=Gardenia jasminoides PE=2 SV=1 - [D5L5T1_GARJA]	2.04941	1.83446	1.94193	1.74704e-05
A0A022PUA9	Uncharacterized protein OS=Erythranthe guttata GN=MIMGU_mgv1a005721mg PE=4 SV=1 - [A0A022PUA9_ERYGU]	1.54836	2.31843	1.93339	1.98723e-05
A0A068UTW2	Coffea canephora DH200=94 genomic scaffold, scaffold_59 OS=Coffea canephora GN=GSCOC_T00034172001 PE=3 SV=1 - [A0A068UTW2_COFCA]	2.07794	1.69481	1.88637	4.02221e-05
L0HP42	Fructose-bisphosphate aldolase OS=Camellia oleifera PE=2 SV=1 - [L0HP42_9ERIC]	1.941	1.79382	1.86741	5.33368e-05
M1D5C0	Uncharacterized protein OS=Solanum tuberosum GN=PGSC0003DMG400032163 PE=3 SV=1 - [M1D5C0_SOLTU]	2.42591	1.29591	1.86091	5.87417e-05
A0A068UQT4	Coffea canephora DH200=94 genomic scaffold, scaffold_49 OS=Coffea canephora GN=GSCOC_T00031867001 PE=4 SV=1 - [A0A068UQT4_COFCA]	1.66994	1.94969	1.80982	0.000124663
A0A022R589	Uncharacterized protein OS=Erythranthe guttata GN=MIMGU_mgv1a009509mg PE=4 SV=1 - [A0A022R589_ERYGU]	2.47673	1.0676	1.77216	0.00021556
Q9MTU3	ATP synthase subunit beta (Fragment) OS=Viburnum opulus GN=atpB PE=3 SV=1 - [Q9MTU3_VIBOP]	2.38399	1.1173	1.75065	0.00029391
A0A0A7DW92	Hydroxyphenylpyruvate reductase (Fragment) OS=Ocimum basilicum var. purpurascens GN=HPPR PE=2 SV=1 - [A0A0A7DW92_OCIBA]	2.29996	1.19529	1.74762	0.000306944
Q41229	Photosystem I reaction center subunit IV B, chloroplastic OS=Nicotiana sylvestris GN=PSAEB PE=1 SV=1 - [PSAEB_NICSY]	1.99416	1.37342	1.68379	0.000758892
Q9SDT1	Protochlorophyllide reductase, chloroplastic OS=Daucus carota GN=POR1 PE=2 SV=1 - [POR_DAUCA]	2.05646	1.27321	1.66483	0.000988595
A0A068UYW9	Uncharacterized protein OS=Coffea canephora GN=GSCOC_T00038401001 PE=4 SV=1 - [A0A068UYW9_COFCA]	1.40783	1.90721	1.65752	0.00109419
M1AF15	Uncharacterized protein OS=Solanum tuberosum GN=PGSC0003DMG400008297 PE=4 SV=1 - [M1AF15_SOLTU]	1.76853	1.53501	1.65177	0.00118476
A0A0D5NRV2	Glyceraldehyde-3-phosphate dehydrogenase OS=Capsicum annuum PE=2 SV=1 - [A0A0D5NRV2_CAPAN]	1.62583	1.67031	1.64807	0.00124688
A0A0K1ZUQ3	Photosystem II CP47 reaction center protein OS=Selliera radicans GN=psbB PE=3 SV=1 - [A0A0K1ZUQ3_9ASTR]	1.70075	1.56349	1.63212	0.00155249
Q7YL88	ATP synthase subunit beta (Fragment) OS=Pennantia cunninghamii GN=atpB PE=3 SV=1 - [Q7YL88_9APIA]	1.37073	1.87774	1.62423	0.00172916
A0A022Q1C3	Uncharacterized protein OS=Erythranthe guttata GN=MIMGU_mgv1a001311mg PE=3 SV=1 - [A0A022Q1C3_ERYGU]	2.27962	0.935169	1.60739	0.00217367
M9TM53	Glyceraldehyde-3-phosphate dehydrogenase OS=Pericallis cuneata PE=2 SV=1 - [M9TM53_PERCU]	1.64872	1.56562	1.60717	0.00218019
P85194	Oxygen-evolving enhancer protein 1, chloroplastic OS=Helianthus annuus GN=PSBO PE=1 SV=1 - [PSBO_HELAN]	1.74885	1.43641	1.59263	0.00265212
K7WJS8	Photosystem I subunit XI Mrna OS=Solanum tuberosum PE=2 SV=1 - [K7WJS8_SOLTU]	1.73654	1.43874	1.58764	0.00283573
A0A022R2P7	6,7-dimethyl-8-ribityllumazine synthase OS=Erythranthe guttata GN=MIMGU_mgv1a012933mg PE=3 SV=1 - [A0A022R2P7_ERYGU]	2.18309	0.98201	1.58255	0.00303554
K4CEP4	Oxygen-evolving enhancer protein 2, chloroplastic OS=Solanum lycopersicum GN=PSBP PE=4 SV=1 - [K4CEP4_SOLLC]	1.73211	1.43079	1.58145	0.00308027
A0A068TTV8	Coffea canephora DH200=94 genomic scaffold, scaffold_4 OS=Coffea canephora GN=GSCOC_T00029373001 PE=4 SV=1 - [A0A068TTV8_COFCA]	1.94862	1.21025	1.57944	0.00316424
A0A022QYH6	Citrate synthase OS=Erythranthe guttata GN=MIMGU_mgv1a004748mg PE=3 SV=1 - [A0A022QYH6_ERYGU]	1.99355	1.16043	1.57699	0.00326908
S8D484	Uncharacterized protein OS=Genlisea aurea GN=M569_00207 PE=4 SV=1 - [S8D484_9LAMI]	1.67851	1.43995	1.55923	0.00413644
A0A059P486	Photosystem II CP43 reaction center protein OS=Asclepias macrotis GN=psbC PE=3 SV=1 - [A0A059P486_9GENT]	1.59863	1.51621	1.55742	0.00423614
Q9GDQ1	Ribulose 1,5-bisphosphate carboxylase (Fragment) OS=Melanophylla madagascariensis GN=rbcL PE=3 SV=1 - [Q9GDQ1_9APIA]	1.2832	1.8292	1.5562	0.00430485
A0A068V667	Coffea canephora DH200=94 genomic scaffold, scaffold_98 OS=Coffea canephora GN=GSCOC_T00043088001 PE=4 SV=1 - [A0A068V667_COFCA]	1.18677	1.92042	1.55359	0.00445468
A0A068U705	Coffea canephora DH200=94 genomic scaffold, scaffold_9 OS=Coffea canephora GN=GSCOC_T00041971001 PE=4 SV=1 - [A0A068U705_COFCA]	2.03171	1.06961	1.55066	0.00462966
A0A022Q647	Uncharacterized protein OS=Erythranthe guttata GN=MIMGU_mgv1a003366mg PE=4 SV=1 - [A0A022Q647_ERYGU]	1.74432	1.34717	1.54574	0.00493745
A0A068TM57	Adenylyl cyclase-associated protein OS=Coffea canephora GN=GSCOC_T00014281001 PE=3 SV=1 - [A0A068TM57_COFCA]	1.76905	1.31896	1.54401	0.00505085
M1CYM7	Uncharacterized protein OS=Solanum tuberosum GN=PGSC0003DMG400030187 PE=4 SV=1 - [M1CYM7_SOLTU]	1.94069	1.14679	1.54374	0.0050686
M0ZHA3	Uncharacterized protein OS=Solanum tuberosum GN=PGSC0003DMG400000285 PE=4 SV=1 - [M0ZHA3_SOLTU]	2.09999	0.975537	1.53776	0.00547912
A0A022RPL7	Uncharacterized protein OS=Erythranthe guttata GN=MIMGU_mgv1a003100mg PE=3 SV=1 - [A0A022RPL7_ERYGU]	1.94131	1.13338	1.53735	0.0055089
F1AHC9	Fructose-bisphosphate aldolase OS=Catharanthus roseus PE=2 SV=1 - [F1AHC9_CATRO]	1.23795	1.83274	1.53535	0.00565413
A0A060DEL9	Photosystem II CP47 reaction center protein OS=Rhazya stricta GN=psbB PE=3 SV=1 - [A0A060DEL9_9GENT]	1.73213	1.32379	1.52796	0.00622236
K4B438	Uncharacterized protein OS=Solanum lycopersicum GN=Solyc01g111760.2 PE=3 SV=1 - [K4B438_SOLLC]	1.08238	1.97028	1.52633	0.0063549
P93976	Ribulose-1,5-bisphosphate carboxylase, large subunit (Fragment) OS=Didymosalpinx norae GN=rbcL PE=3 SV=1 - [P93976_9GENT]	1.43035	1.62103	1.52569	0.00640763
M1BNN4	Uncharacterized protein OS=Solanum tuberosum GN=PGSC0003DMG400019189 PE=3 SV=1 - [M1BNN4_SOLTU]	1.49783	1.51487	1.50635	0.00821264
A0A068V983	Coffea canephora DH200=94 genomic scaffold, scaffold_144 OS=Coffea canephora GN=GSCOC_T00004980001 PE=4 SV=1 - [A0A068V983_COFCA]	2.06087	0.950433	1.50565	0.00828592
A0A068UCW9	Coffea canephora DH200=94 genomic scaffold, scaffold_19 OS=Coffea canephora GN=GSCOC_T00021493001 PE=4 SV=1 - [A0A068UCW9_COFCA]	1.55355	1.43541	1.49448	0.00954907
K4C768	Uncharacterized protein OS=Solanum lycopersicum GN=Solyc06g063370.2 PE=4 SV=1 - [K4C768_SOLLC]	1.29763	1.68814	1.49289	0.00974305
M1AF31	Uncharacterized protein OS=Solanum tuberosum GN=PGSC0003DMG400008307 PE=4 SV=1 - [M1AF31_SOLTU]	1.90104	1.07829	1.48967	0.0101473
Q68A01	Ferredoxin (Fragment) OS=Brugmansia arborea GN=fed PE=2 SV=1 - [Q68A01_BRUAR]	1.41589	1.53792	1.4769	0.0119094
Q9XHP0	11S globulin seed storage protein 2 OS=Sesamum indicum PE=2 SV=1 - [11S2_SESIN]	1.89235	1.05844	1.47539	0.012136
Q32434	Ribulose-1,5-bisphosphate carboxylase/oxygenase large subunit (Fragment) OS=Heteromorpha arborescens var. abyssinica GN=rbcL PE=3 SV=1 - [Q32434_HETAR]	1.62314	1.31412	1.46863	0.013202
S8DLI4	Uncharacterized protein (Fragment) OS=Genlisea aurea GN=M569_10990 PE=4 SV=1 - [S8DLI4_9LAMI]	1.47933	1.45699	1.46816	0.013279
P29302	Photosystem I reaction center subunit II, chloroplastic OS=Nicotiana sylvestris GN=psaD PE=2 SV=1 - [PSAD_NICSY]	1.80372	1.12886	1.46629	0.0135903
V9ZDB2	Photosystem I P700 apoprotein A1 (Fragment) OS=Philadelphus coronarius GN=psaA PE=3 SV=1 - [V9ZDB2_9ASTE]	1.63733	1.28817	1.46275	0.0141986
A0A022RRK3	Uncharacterized protein OS=Erythranthe guttata GN=MIMGU_mgv1a011818mg PE=4 SV=1 - [A0A022RRK3_ERYGU]	1.27324	1.651	1.46212	0.0143103
K4BW79	2-methylene-furan-3-one reductase OS=Solanum lycopersicum GN=EO PE=1 SV=1 - [ENOX_SOLLC]	1.58129	1.33103	1.45616	0.0154008
F4YFK1	Photosystem I reaction center subunit XI (Fragment) OS=Camellia sinensis PE=2 SV=1 - [F4YFK1_CAMSI]	1.40606	1.49952	1.45279	0.0160503
Q0ZDG5	Lipoxygenase 4 (Fragment) OS=Actinidia deliciosa PE=2 SV=1 - [Q0ZDG5_ACTDE]	1.19369	1.70911	1.4514	0.0163263
A0A022QYU9	Uncharacterized protein OS=Erythranthe guttata GN=MIMGU_mgv1a001307mg PE=4 SV=1 - [A0A022QYU9_ERYGU]	1.72524	1.17195	1.44859	0.0168967
S8CI46	Uncharacterized protein OS=Genlisea aurea GN=M569_08067 PE=3 SV=1 - [S8CI46_9LAMI]	1.89304	1.00079	1.44692	0.0172464
K4D4P9	Uncharacterized protein OS=Solanum lycopersicum GN=Solyc11g006360.1 PE=4 SV=1 - [K4D4P9_SOLLC]	1.87798	1.0077	1.44284	0.0181249
M1BYS2	Uncharacterized protein OS=Solanum tuberosum GN=PGSC0003DMG400021727 PE=4 SV=1 - [M1BYS2_SOLTU]	1.7249	1.15564	1.44027	0.0186991
Q2PF15	Benzoyl CoA benzoic acid benzoyltransferase OS=Verbena hybrida PE=2 SV=1 - [Q2PF15_VERHY]	1.39019	1.48881	1.4395	0.0188744
A0A0K1ZXZ9	ATP synthase subunit alpha, chloroplastic OS=Goodenia micrantha GN=atpA PE=3 SV=1 - [A0A0K1ZXZ9_9ASTR]	1.41277	1.45929	1.43603	0.0196859
Q8M9L6	Ribulose-bisphosphate carboxylase (Fragment) OS=Ilex cassine GN=rbcL PE=3 SV=1 - [Q8M9L6_9AQUA]	1.30692	1.56478	1.43585	0.019728
K4B402	Uncharacterized protein OS=Solanum lycopersicum GN=Solyc01g111400.2 PE=4 SV=1 - [K4B402_SOLLC]	1.54893	1.31928	1.43411	0.0201479
M1CPA2	Uncharacterized protein OS=Solanum tuberosum GN=PGSC0003DMG400027919 PE=3 SV=1 - [M1CPA2_SOLTU]	1.9957	0.870561	1.43313	0.0203866
A0A068UZ98	Phosphoglycerate kinase OS=Coffea canephora GN=GSCOC_T00038571001 PE=3 SV=1 - [A0A068UZ98_COFCA]	1.4604	1.40365	1.43203	0.0206592
A0A022S401	Uncharacterized protein OS=Erythranthe guttata GN=MIMGU_mgv1a012265mg PE=4 SV=1 - [A0A022S401_ERYGU]	1.68727	1.17664	1.43195	0.0206781
Q5DNZ6	Chloroplast chlorophyll a-b binding protein (Fragment) OS=Nicotiana tabacum PE=2 SV=1 - [Q5DNZ6_TOBAC]	1.4223	1.4382	1.43025	0.0211061
Q8SLM6	Ribulose 1,5-bisphosphate carboxylase/oxygenase (Fragment) OS=Bruinsmia styracoides GN=rbcL PE=3 SV=1 - [Q8SLM6_9ERIC]	1.09267	1.76198	1.42732	0.0218624
A0A022RH77	Uncharacterized protein OS=Erythranthe guttata GN=MIMGU_mgv1a000020mg PE=4 SV=1 - [A0A022RH77_ERYGU]	2.01468	0.836943	1.42581	0.022262
Q6Y2X7	Ribulose-1,5-bisphosphate carboxylase/oxygenase large subunit (Fragment) OS=Delarbrea balansae GN=rbcL PE=3 SV=1 - [Q6Y2X7_9APIA]	1.26214	1.58263	1.42239	0.0231942
S8DV06	Uncharacterized protein OS=Genlisea aurea GN=M569_07788 PE=3 SV=1 - [S8DV06_9LAMI]	1.83411	1.01039	1.42225	0.0232325
A0A022PRP7	Uncharacterized protein OS=Erythranthe guttata GN=MIMGU_mgv1a008748mg PE=4 SV=1 - [A0A022PRP7_ERYGU]	1.42682	1.41371	1.42026	0.02379
M0ZW44	Uncharacterized protein OS=Solanum tuberosum GN=PGSC0003DMG400003641 PE=4 SV=1 - [M0ZW44_SOLTU]	1.77181	1.06504	1.41842	0.0243173
A0A068TYU3	Uncharacterized protein OS=Coffea canephora GN=GSCOC_T00036490001 PE=4 SV=1 - [A0A068TYU3_COFCA]	1.50547	1.33053	1.418	0.0244401
A0A022RYZ9	Alpha-1,4 glucan phosphorylase OS=Erythranthe guttata GN=MIMGU_mgv1a001277mg PE=3 SV=1 - [A0A022RYZ9_ERYGU]	1.38074	1.45038	1.41556	0.0251603
M1AY00	Uncharacterized protein OS=Solanum tuberosum GN=PGSC0003DMG400012581 PE=4 SV=1 - [M1AY00_SOLTU]	1.62141	1.20873	1.41507	0.0253072
A0A068V7S0	Coffea canephora DH200=94 genomic scaffold, scaffold_112 OS=Coffea canephora GN=GSCOC_T00016891001 PE=3 SV=1 - [A0A068V7S0_COFCA]	1.47754	1.35061	1.41407	0.025609
A0A022RNK7	Uncharacterized protein OS=Erythranthe guttata GN=MIMGU_mgv1a012874mg PE=4 SV=1 - [A0A022RNK7_ERYGU]	1.24515	1.58132	1.41323	0.0258646
Q0PWS7	Chloroplast pigment-binding protein CP29 OS=Nicotiana tabacum GN=Lhcb4 PE=2 SV=1 - [Q0PWS7_TOBAC]	1.44146	1.38149	1.41148	0.0264092
P94041	Ribulose-1,5-bisphosphate carboxylase, large subunit (Fragment) OS=Randia ruiziana GN=rbcL PE=3 SV=1 - [P94041_9GENT]	1.25441	1.5549	1.40466	0.0286229
A0A076FJ54	Photosystem II protein D1 (Fragment) OS=Viburnum dilatatum GN=psbA PE=3 SV=1 - [A0A076FJ54_9DIPS]	1.39713	1.41174	1.40443	0.0286974
A0A022S1A3	Uncharacterized protein OS=Erythranthe guttata GN=MIMGU_mgv1a003854mg PE=3 SV=1 - [A0A022S1A3_ERYGU]	1.83342	0.973073	1.40325	0.0291009
S8C3I1	Uncharacterized protein (Fragment) OS=Genlisea aurea GN=M569_15896 PE=3 SV=1 - [S8C3I1_9LAMI]	1.71345	1.09141	1.40243	0.0293806
Q40432	PSI-H (Fragment) OS=Nicotiana sylvestris PE=4 SV=1 - [Q40432_NICSY]	1.53987	1.26422	1.40204	0.0295145
Q6F6A4	Cysteine protease OS=Daucus carota GN=DcCysP7 PE=2 SV=1 - [Q6F6A4_DAUCA]	1.43167	1.37052	1.40109	0.0298461
S8DN98	Uncharacterized protein (Fragment) OS=Genlisea aurea GN=M569_13602 PE=3 SV=1 - [S8DN98_9LAMI]	1.70626	1.09063	1.39845	0.0307858
A0A068V5H1	Coffea canephora DH200=94 genomic scaffold, scaffold_106 OS=Coffea canephora GN=GSCOC_T00015795001 PE=4 SV=1 - [A0A068V5H1_COFCA]	1.62434	1.17122	1.39778	0.0310258
A0A068TQ25	Coffea canephora DH200=94 genomic scaffold, scaffold_1 OS=Coffea canephora GN=GSCOC_T00014817001 PE=4 SV=1 - [A0A068TQ25_COFCA]	1.60852	1.18267	1.3956	0.0318277
A5HII4	Actinidin Act2a OS=Actinidia deliciosa PE=2 SV=1 - [A5HII4_ACTDE]	1.53651	1.25313	1.39482	0.0321183
Q9FVI1	Actin-depolymerizing factor 2 OS=Petunia hybrida GN=ADF2 PE=2 SV=1 - [ADF2_PETHY]	1.69834	1.09018	1.39426	0.0323283
A0A022PTR4	Uncharacterized protein OS=Erythranthe guttata GN=MIMGU_mgv1a005073mg PE=4 SV=1 - [A0A022PTR4_ERYGU]	1.80923	0.974921	1.39207	0.033161
A0A068V2R5	Coffea canephora DH200=94 genomic scaffold, scaffold_94 OS=Coffea canephora GN=GSCOC_T00042648001 PE=3 SV=1 - [A0A068V2R5_COFCA]	1.45473	1.32252	1.38862	0.0345162
G3F4I6	Oxygen-evolving enhancer protein OS=Camellia sinensis GN=OEP1 PE=2 SV=1 - [G3F4I6_CAMSI]	1.37484	1.40212	1.38848	0.034572
S8DCJ1	Uncharacterized protein OS=Genlisea aurea GN=M569_14275 PE=3 SV=1 - [S8DCJ1_9LAMI]	1.56029	1.21631	1.3883	0.0346446
C3RXI5	Plastid transketolase OS=Nicotiana tabacum PE=2 SV=1 - [C3RXI5_TOBAC]	1.41236	1.35817	1.38527	0.0358822
K4BGN7	Uncharacterized protein OS=Solanum lycopersicum GN=Solyc03g058350.2 PE=4 SV=1 - [K4BGN7_SOLLC]	1.60629	1.15847	1.38238	0.0370995
E0X9G9	Ribulose bisphosphate carboxylase large chain OS=Onoseris onoseroides GN=rbcL PE=3 SV=1 - [E0X9G9_9ASTR]	1.52071	1.24056	1.38064	0.0378501
Q6RG00	Proteinase inhibitor (Fragment) OS=Capsicum annuum PE=2 SV=1 - [Q6RG00_CAPAN]	1.75735	1.00263	1.37999	0.0381328
I1ZJ07	Chlorophyll a/b binding protein OS=Lonicera japonica PE=2 SV=1 - [I1ZJ07_LONJA]	1.42903	1.32548	1.37726	0.0393474
O49888	Lipoxygenase (Fragment) OS=Solanum pimpinellifolium GN=loxc homologue PE=3 SV=1 - [O49888_SOLPI]	1.45936	1.29445	1.37691	0.0395055
M1A129	Acyl-coenzyme A oxidase OS=Solanum tuberosum GN=PGSC0003DMG400004828 PE=3 SV=1 - [M1A129_SOLTU]	1.6796	1.06924	1.37442	0.040646
S8C1F0	Amine oxidase (Fragment) OS=Genlisea aurea GN=M569_16538 PE=3 SV=1 - [S8C1F0_9LAMI]	1.67786	1.06599	1.37192	0.0418201
K4CRK7	Uncharacterized protein OS=Solanum lycopersicum GN=Solyc09g011810.2 PE=3 SV=1 - [K4CRK7_SOLLC]	1.42119	1.30877	1.36498	0.0452528
A0A022S1V9	Lipoxygenase OS=Erythranthe guttata GN=MIMGU_mgv1a001014mg PE=3 SV=1 - [A0A022S1V9_ERYGU]	1.48078	1.24712	1.36395	0.0457817
A0A068UVY5	Glycosyltransferase OS=Coffea canephora GN=GSCOC_T00034257001 PE=3 SV=1 - [A0A068UVY5_COFCA]	1.43245	1.29521	1.36383	0.0458443
S8DI77	Uncharacterized protein OS=Genlisea aurea GN=M569_12323 PE=4 SV=1 - [S8DI77_9LAMI]	1.40954	1.31785	1.3637	0.0459132
B8LFH7	Peptidyl-prolyl cis-trans isomerase OS=Ipomoea batatas PE=2 SV=1 - [B8LFH7_IPOBA]	1.78182	0.94185	1.36183	0.0468893
A0A068VC65	Delta-aminolevulinic acid dehydratase OS=Coffea canephora GN=GSCOC_T00005441001 PE=3 SV=1 - [A0A068VC65_COFCA]	1.37064	1.34324	1.35694	0.0495441
M1D5N3	Cysteine synthase OS=Solanum tuberosum GN=PGSC0003DMG400032264 PE=3 SV=1 - [M1D5N3_SOLTU]	0.323146	0.365744	0.344445	2.23674e-19
Q6EMB9	Small heat shock protein OS=Capsicum annuum GN=CPsHSP PE=2 SV=1 - [Q6EMB9_CAPAN]	0.394685	0.502427	0.448556	1.22343e-11
K4CVH2	Uncharacterized protein OS=Solanum lycopersicum GN=Solyc09g075950.1 PE=3 SV=1 - [K4CVH2_SOLLC]	0.545359	0.428757	0.487058	1.17176e-09
A7WLE8	Chloroplast small heat shock protein (Fragment) OS=Rhododendron kawakamii GN=cpsHSP PE=3 SV=1 - [A7WLE8_9ERIC]	0.462418	0.534089	0.498254	3.79878e-09
A0A022R3D0	Aldose 1-epimerase OS=Erythranthe guttata GN=MIMGU_mgv1a009621mg PE=3 SV=1 - [A0A022R3D0_ERYGU]	0.540178	0.486825	0.513502	1.71115e-08
D2T0D9	Cytosolic class I small heat shock protein type 2 (Fragment) OS=Rhododendron simsii GN=CTsHSP2 PE=3 SV=1 - [D2T0D9_RHOSS]	0.480001	0.578366	0.529183	7.21807e-08
S8E1F6	Luminal-binding protein 5 (Fragment) OS=Genlisea aurea GN=M569_05281 PE=3 SV=1 - [S8E1F6_9LAMI]	0.618829	0.460308	0.539569	1.76979e-07
A0A022Q288	Uncharacterized protein OS=Erythranthe guttata GN=MIMGU_mgv1a002844mg PE=3 SV=1 - [A0A022Q288_ERYGU]	0.83151	0.30723	0.56937	1.84791e-06
Q40826	Small heat shock protein OS=Petroselinum crispum PE=2 SV=1 - [Q40826_PETCR]	0.58007	0.567302	0.573686	2.52869e-06
A1YUZ0	Granule-bound starch synthase I (Fragment) OS=Lycium decumbens GN=GBSSI PE=4 SV=1 - [A1YUZ0_9SOLA]	0.576282	0.602242	0.589262	7.45542e-06
A0A068TYZ2	Uncharacterized protein OS=Coffea canephora GN=GSCOC_T00032554001 PE=4 SV=1 - [A0A068TYZ2_COFCA]	0.595485	0.586111	0.590798	8.25971e-06
A0A068TMA4	Coffea canephora DH200=94 genomic scaffold, scaffold_1 OS=Coffea canephora GN=GSCOC_T00014676001 PE=3 SV=1 - [A0A068TMA4_COFCA]	0.496376	0.688276	0.592326	9.13946e-06
A0A022Q5W8	Uncharacterized protein OS=Erythranthe guttata GN=MIMGU_mgv1a001837mg PE=4 SV=1 - [A0A022Q5W8_ERYGU]	0.763229	0.429037	0.596133	1.17247e-05
K4C354	Uncharacterized protein OS=Solanum lycopersicum GN=Solyc06g005720.2 PE=3 SV=1 - [K4C354_SOLLC]	0.655459	0.55373	0.604594	2.00813e-05
M1AVE5	Uncharacterized protein OS=Solanum tuberosum GN=PGSC0003DMG400011977 PE=3 SV=1 - [M1AVE5_SOLTU]	0.668649	0.553626	0.611137	3.00141e-05
Q2PCF1	Pleiotropic drug resistance protein 2 OS=Nicotiana plumbaginifolia GN=PDR2 PE=2 SV=1 - [PDR2_NICPL]	0.625057	0.611093	0.618075	4.53629e-05
M1AP88	Uncharacterized protein OS=Solanum tuberosum GN=PGSC0003DMG400010467 PE=4 SV=1 - [M1AP88_SOLTU]	0.513892	0.732655	0.623273	6.1287e-05
A0A022Q5T7	Uncharacterized protein OS=Erythranthe guttata GN=MIMGU_mgv1a000047mg PE=4 SV=1 - [A0A022Q5T7_ERYGU]	0.653856	0.61648	0.635168	0.000118777
Q1A7V2	Putative auxin conjugate hydrolase (Fragment) OS=Tragopogon dubius PE=4 SV=1 - [Q1A7V2_TRADU]	0.772169	0.512382	0.642275	0.000173377
K4BL25	Uncharacterized protein OS=Solanum lycopersicum GN=Solyc03g115230.2 PE=3 SV=1 - [K4BL25_SOLLC]	0.529978	0.76003	0.645004	0.000199812
M0ZUG1	Uncharacterized protein OS=Solanum tuberosum GN=PGSC0003DMG400003219 PE=3 SV=1 - [M0ZUG1_SOLTU]	0.676048	0.619687	0.647867	0.000231446
S4SII1	Heat shock protein 17.2 OS=Primula forrestii GN=hsp 17.2 PE=2 SV=1 - [S4SII1_9ERIC]	0.60343	0.696855	0.650143	0.000259755
S4SLH2	Fructokinase OS=Actinidia deliciosa GN=FK4.1 PE=2 SV=1 - [S4SLH2_ACTDE]	0.773027	0.52982	0.651424	0.000277042
M1B839	Uncharacterized protein OS=Solanum tuberosum GN=PGSC0003DMG402015205 PE=4 SV=1 - [M1B839_SOLTU]	0.603518	0.702525	0.653021	0.00030006
A0A022RPS5	Uncharacterized protein OS=Erythranthe guttata GN=MIMGU_mgv1a006657mg PE=4 SV=1 - [A0A022RPS5_ERYGU]	0.908049	0.41515	0.6616	0.000455981
M0ZYS2	Uncharacterized protein OS=Solanum tuberosum GN=PGSC0003DMG400004277 PE=4 SV=1 - [M0ZYS2_SOLTU]	0.668263	0.658737	0.6635	0.000499135
M1B4S3	Uncharacterized protein OS=Solanum tuberosum GN=PGSC0003DMG402014290 PE=4 SV=1 - [M1B4S3_SOLTU]	0.788333	0.556645	0.672489	0.000757395
K4CTD3	Uncharacterized protein OS=Solanum lycopersicum GN=Solyc09g056380.1 PE=3 SV=1 - [K4CTD3_SOLLC]	0.622184	0.735134	0.678659	0.000998246
K4CBV4	Uncharacterized protein OS=Solanum lycopersicum GN=Solyc07g008350.2 PE=4 SV=1 - [K4CBV4_SOLLC]	0.682108	0.67989	0.680999	0.00110614
A0A068TRW3	Uncharacterized protein OS=Coffea canephora GN=GSCOC_T00025664001 PE=4 SV=1 - [A0A068TRW3_COFCA]	0.798512	0.563749	0.681131	0.00111251
A0A022RG57	Uncharacterized protein OS=Erythranthe guttata GN=MIMGU_mgv1a003614mg PE=4 SV=1 - [A0A022RG57_ERYGU]	0.601516	0.770576	0.686046	0.00137488
M1BJJ0	Uncharacterized protein OS=Solanum tuberosum GN=PGSC0003DMG400018148 PE=4 SV=1 - [M1BJJ0_SOLTU]	0.756794	0.622923	0.689859	0.00161486
M1AAJ4	Uncharacterized protein OS=Solanum tuberosum GN=PGSC0003DMG400007141 PE=3 SV=1 - [M1AAJ4_SOLTU]	0.769334	0.616564	0.692949	0.00183584
A0A0J9YZP8	Uncharacterized protein OS=Solanum lycopersicum PE=3 SV=1 - [A0A0J9YZP8_SOLLC]	0.664316	0.725848	0.695082	0.00200356
A0A023UEM5	Aquaporin PIP1 OS=Chrysanthemum morifolium PE=2 SV=1 - [A0A023UEM5_CHRMO]	0.818211	0.583473	0.700842	0.00252597
Q8W1A7	Aquaporin-like protein OS=Petunia hybrida GN=PIP2;2 PE=2 SV=1 - [Q8W1A7_PETHY]	0.646376	0.758134	0.702255	0.00267104
A0A068LEC6	Alcohol dehydrogenase (Fragment) OS=Keckiella cordifolia GN=ADH PE=4 SV=1 - [A0A068LEC6_KECCO]	0.595089	0.811229	0.703159	0.00276769
S8DU61	Uncharacterized protein (Fragment) OS=Genlisea aurea GN=M569_11394 PE=3 SV=1 - [S8DU61_9LAMI]	0.708947	0.704059	0.706503	0.00315234
A0A068TPU7	Coffea canephora DH200=94 genomic scaffold, scaffold_2 OS=Coffea canephora GN=GSCOC_T00022398001 PE=4 SV=1 - [A0A068TPU7_COFCA]	0.817233	0.598081	0.707657	0.0032955
S8CUU6	Uncharacterized protein (Fragment) OS=Genlisea aurea GN=M569_06101 PE=4 SV=1 - [S8CUU6_9LAMI]	0.54201	0.874405	0.708208	0.00336581
A0A068TUU6	Uncharacterized protein OS=Coffea canephora GN=GSCOC_T00029387001 PE=4 SV=1 - [A0A068TUU6_COFCA]	0.735006	0.686934	0.71097	0.00373859
A0A0K2WUA4	Elongation factor 1 alpha (Fragment) OS=Rhododendron simsii GN=RG1 PE=2 SV=1 - [A0A0K2WUA4_RHOSS]	0.631872	0.794828	0.71335	0.00408809
A0A022R4Q9	Isocitrate dehydrogenase [NADP] OS=Erythranthe guttata GN=MIMGU_mgv1a007171mg PE=3 SV=1 - [A0A022R4Q9_ERYGU]	0.590398	0.844059	0.717229	0.00471886
A0A068UNW6	Uncharacterized protein OS=Coffea canephora GN=GSCOC_T00030466001 PE=3 SV=1 - [A0A068UNW6_COFCA]	0.720647	0.715127	0.717887	0.00483384
A0A068TXJ0	Coffea canephora DH200=94 genomic scaffold, scaffold_4 OS=Coffea canephora GN=GSCOC_T00029858001 PE=3 SV=1 - [A0A068TXJ0_COFCA]	0.560712	0.880421	0.720567	0.00532755
A0A022PUW7	Uncharacterized protein OS=Erythranthe guttata GN=MIMGU_mgv1a002166mg PE=3 SV=1 - [A0A022PUW7_ERYGU]	0.572053	0.870798	0.721426	0.00549477
Q75XU8	T(S)14-3-3 protein (Fragment) OS=Nicotiana tabacum GN=T(S)14-3-3 PE=2 SV=1 - [Q75XU8_TOBAC]	0.684363	0.762211	0.723287	0.00587263
A0A022RF90	Uncharacterized protein OS=Erythranthe guttata GN=MIMGU_mgv1a021874mg PE=4 SV=1 - [A0A022RF90_ERYGU]	0.818494	0.628571	0.723532	0.00592417
Q673E9	Obtusifoliol 14alpha-demethylase OS=Solanum chacoense GN=Cyp51 PE=2 SV=1 - [Q673E9_SOLCH]	0.7719	0.68322	0.72756	0.0068261
K4B0D8	Annexin OS=Solanum lycopersicum GN=Solyc01g097510.2 PE=3 SV=1 - [K4B0D8_SOLLC]	0.692603	0.763882	0.728242	0.00699006
W0FB09	Pathogenesis-related protein 10 OS=Salvia miltiorrhiza GN=PR10-1 PE=2 SV=1 - [W0FB09_SALMI]	0.832124	0.630306	0.731215	0.00774422
A0A022RAD8	Uncharacterized protein OS=Erythranthe guttata GN=MIMGU_mgv1a004167mg PE=3 SV=1 - [A0A022RAD8_ERYGU]	1.04536	0.417372	0.731368	0.00778495
A0A022RQB5	Uncharacterized protein OS=Erythranthe guttata GN=MIMGU_mgv1a000559mg PE=3 SV=1 - [A0A022RQB5_ERYGU]	0.907363	0.558249	0.732806	0.00817585
A0A068U5V4	Coffea canephora DH200=94 genomic scaffold, scaffold_11 OS=Coffea canephora GN=GSCOC_T00016445001 PE=4 SV=1 - [A0A068U5V4_COFCA]	0.675925	0.791962	0.733944	0.00849686
M1CLN4	Uncharacterized protein OS=Solanum tuberosum GN=PGSC0003DMG402027248 PE=3 SV=1 - [M1CLN4_SOLTU]	0.716665	0.752902	0.734784	0.00874077
A0A068VE37	Uncharacterized protein OS=Coffea canephora GN=GSCOC_T00005581001 PE=4 SV=1 - [A0A068VE37_COFCA]	0.984504	0.48662	0.735562	0.00897208
Q95FK7	ATP synthase beta subunit (Fragment) OS=Scaevola aemula GN=atpB PE=4 SV=1 - [Q95FK7_SCAAE]	0.663062	0.809562	0.736312	0.0091999
M1A5N5	Uncharacterized protein OS=Solanum tuberosum GN=PGSC0003DMG400005943 PE=4 SV=1 - [M1A5N5_SOLTU]	0.773614	0.699168	0.736391	0.00922415
A0A076VAK8	Acetyl-CoA C-acetyltransferase OS=Panax notoginseng PE=2 SV=1 - [A0A076VAK8_9APIA]	0.724577	0.749503	0.73704	0.00942562
A8VK94	Cytosolic glyceraldehyde 3-phosphate dehydrogenase (Fragment) OS=Conradina sp. Edwards 133 GN=GapC-1 PE=4 SV=1 - [A8VK94_9LAMI]	0.884834	0.590503	0.737668	0.00962446
Q8W507	Aquaporin OS=Nicotiana tabacum GN=NtPIP1;1 PE=2 SV=1 - [Q8W507_TOBAC]	0.727396	0.750338	0.738867	0.0100133
S8C765	Uncharacterized protein (Fragment) OS=Genlisea aurea GN=M569_12155 PE=3 SV=1 - [S8C765_9LAMI]	0.711173	0.770752	0.740963	0.0107254
A8W7B5	Heat shock protein 70 OS=Solanum lycopersicum GN=HSP70 PE=2 SV=1 - [A8W7B5_SOLLC]	0.698217	0.784436	0.741327	0.0108533
K4ASR4	Uncharacterized protein OS=Solanum lycopersicum GN=Solyc01g006980.2 PE=4 SV=1 - [K4ASR4_SOLLC]	0.718762	0.76415	0.741456	0.010899
S8C8U7	Uncharacterized protein OS=Genlisea aurea GN=M569_11521 PE=4 SV=1 - [S8C8U7_9LAMI]	0.738707	0.751136	0.744922	0.0121879
S8D4I9	Uncharacterized protein (Fragment) OS=Genlisea aurea GN=M569_17234 PE=4 SV=1 - [S8D4I9_9LAMI]	0.893651	0.596317	0.744984	0.0122122
S8E566	Uncharacterized protein (Fragment) OS=Genlisea aurea GN=M569_03846 PE=4 SV=1 - [S8E566_9LAMI]	0.460985	1.02949	0.745237	0.0123114
H9ZNK7	Actin 2 (Fragment) OS=Nicotiana tabacum GN=act2 PE=2 SV=1 - [H9ZNK7_TOBAC]	0.671679	0.823541	0.74761	0.0132742
A0A068UQ75	Phospholipase D OS=Coffea canephora GN=GSCOC_T00031134001 PE=3 SV=1 - [A0A068UQ75_COFCA]	0.55335	0.951331	0.75234	0.0153835
A0A022PQI0	Uncharacterized protein OS=Erythranthe guttata GN=MIMGU_mgv1a000215mg PE=4 SV=1 - [A0A022PQI0_ERYGU]	0.826738	0.679265	0.753002	0.0156996
S8CAH9	Uncharacterized protein (Fragment) OS=Genlisea aurea GN=M569_13437 PE=4 SV=1 - [S8CAH9_9LAMI]	0.779994	0.728694	0.754344	0.0163579
A0A068TSW5	Uncharacterized protein OS=Coffea canephora GN=GSCOC_T00026065001 PE=3 SV=1 - [A0A068TSW5_COFCA]	0.774856	0.733907	0.754381	0.0163767
A0A068TQL5	Coffea canephora DH200=94 genomic scaffold, scaffold_2 OS=Coffea canephora GN=GSCOC_T00022197001 PE=4 SV=1 - [A0A068TQL5_COFCA]	0.710695	0.800638	0.755667	0.017029
S8DD77	Actin (Fragment) OS=Genlisea aurea GN=M569_17532 PE=3 SV=1 - [S8DD77_9LAMI]	0.802099	0.714957	0.758528	0.0185598
A0A022QIM0	Uncharacterized protein OS=Erythranthe guttata GN=MIMGU_mgv1a013288mg PE=4 SV=1 - [A0A022QIM0_ERYGU]	0.666478	0.851335	0.758907	0.0187706
A0A097H177	Clone PI5136 serpin-ZX-like protein mRNA OS=Solanum tuberosum PE=2 SV=1 - [A0A097H177_SOLTU]	0.704465	0.813525	0.758995	0.0188201
A0A068U8Z8	Coffea canephora DH200=94 genomic scaffold, scaffold_15 OS=Coffea canephora GN=GSCOC_T00019945001 PE=3 SV=1 - [A0A068U8Z8_COFCA]	0.678802	0.842789	0.760795	0.0198522
F8UWQ6	Glyceraldehyde-3-phosphate dehydrogenase (Fragment) OS=Thymus vulgaris PE=3 SV=1 - [F8UWQ6_THYVU]	0.753054	0.775648	0.764351	0.0220287
W6CV11	Adenosine kinase (Fragment) OS=Micromeria varia subsp. varia GN=adk PE=4 SV=1 - [W6CV11_9LAMI]	0.687524	0.84239	0.764957	0.0224185
A0A068VCQ8	Uncharacterized protein OS=Coffea canephora GN=GSCOC_T00013600001 PE=4 SV=1 - [A0A068VCQ8_COFCA]	0.685009	0.845499	0.765254	0.0226117
K7VPG7	60S ribosomal protein L35 OS=Solanum tuberosum GN=rpl35 PE=2 SV=1 - [K7VPG7_SOLTU]	0.728271	0.804662	0.766466	0.0234146
M0ZIM6	Uncharacterized protein OS=Solanum tuberosum GN=PGSC0003DMG401000567 PE=3 SV=1 - [M0ZIM6_SOLTU]	0.656891	0.878497	0.767694	0.0242509
A0A0B5GNH2	Endoplasmic reticulum chaperone binding protein OS=Lycium chinense GN=BiP PE=2 SV=1 - [A0A0B5GNH2_LYCCN]	0.670354	0.867157	0.768756	0.0249943
B5AR70	Glutathione reductase OS=Picrorhiza kurrooa GN=gr PE=2 SV=1 - [B5AR70_9LAMI]	0.689771	0.850791	0.770281	0.0260946
A0A068U423	Proteasome subunit alpha type OS=Coffea canephora GN=GSCOC_T00041551001 PE=3 SV=1 - [A0A068U423_COFCA]	0.751055	0.790323	0.770689	0.0263952
A0A068UAY5	Uncharacterized protein OS=Coffea canephora GN=GSCOC_T00019521001 PE=4 SV=1 - [A0A068UAY5_COFCA]	0.711005	0.831731	0.771368	0.0269024
A0A068U8Z3	Coffea canephora DH200=94 genomic scaffold, scaffold_13 OS=Coffea canephora GN=GSCOC_T00018792001 PE=3 SV=1 - [A0A068U8Z3_COFCA]	0.696992	0.853854	0.775423	0.0300989
A0A022RLC3	Ketol-acid reductoisomerase OS=Erythranthe guttata GN=MIMGU_mgv1a003337mg PE=3 SV=1 - [A0A022RLC3_ERYGU]	0.743263	0.813491	0.778377	0.0326164
K4BNB4	Pyruvate dehydrogenase E1 component subunit alpha OS=Solanum lycopersicum GN=Solyc04g005080.2 PE=4 SV=1 - [K4BNB4_SOLLC]	0.691072	0.866087	0.778579	0.0327949
A0A068V7L3	Coffea canephora DH200=94 genomic scaffold, scaffold_112 OS=Coffea canephora GN=GSCOC_T00016799001 PE=4 SV=1 - [A0A068V7L3_COFCA]	0.706941	0.852015	0.779478	0.0335974
M1CCF1	Uncharacterized protein OS=Solanum tuberosum GN=PGSC0003DMG400025052 PE=4 SV=1 - [M1CCF1_SOLTU]	0.707664	0.851987	0.779826	0.0339121
A0A068V5B2	Adenosylhomocysteinase OS=Coffea canephora GN=GSCOC_T00042640001 PE=3 SV=1 - [A0A068V5B2_COFCA]	0.594231	0.973093	0.783662	0.0375439
M1CY42	Uncharacterized protein OS=Solanum tuberosum GN=PGSC0003DMG400030052 PE=3 SV=1 - [M1CY42_SOLTU]	0.656207	0.91192	0.784064	0.0379416
A0A068U035	Coffea canephora DH200=94 genomic scaffold, scaffold_7 OS=Coffea canephora GN=GSCOC_T00036770001 PE=4 SV=1 - [A0A068U035_COFCA]	0.897131	0.671264	0.784197	0.0380749
A0A090A1D7	Cysteine synthase OS=Gentiana triflora GN=GtOASTL3 PE=2 SV=1 - [A0A090A1D7_GENTR]	0.954323	0.61564	0.784982	0.0388633
O23771	Major intrinsic protein PIPB OS=Craterostigma plantagineum GN=PIPb PE=2 SV=1 - [O23771_CRAPL]	0.732737	0.838159	0.785448	0.0393383
Q8SIE0	ATP synthase subunit alpha (Fragment) OS=Manilkara zapota GN=atp1 PE=3 SV=1 - [Q8SIE0_MANZA]	0.744336	0.827471	0.785903	0.0398063
S8CNA0	Uncharacterized protein OS=Genlisea aurea GN=M569_06571 PE=3 SV=1 - [S8CNA0_9LAMI]	0.820093	0.752445	0.786269	0.0401857
M1BPE8	Uncharacterized protein OS=Solanum tuberosum GN=PGSC0003DMG400019363 PE=3 SV=1 - [M1BPE8_SOLTU]	0.826143	0.749103	0.787623	0.041615
S8C3K8	Malic enzyme (Fragment) OS=Genlisea aurea GN=M569_13549 PE=4 SV=1 - [S8C3K8_9LAMI]	0.864664	0.710708	0.787686	0.0416821
B6RCM0	Chilling-responsive protein OS=Nicotiana tabacum PE=2 SV=1 - [B6RCM0_TOBAC]	0.756481	0.821415	0.788948	0.0430524
K4CHF9	Uncharacterized protein OS=Solanum lycopersicum GN=Solyc07g064800.2 PE=3 SV=1 - [K4CHF9_SOLLC]	0.746961	0.831252	0.789106	0.0432271
B6DRE3	40S ribosomal protein S15-like protein OS=Forsythia suspensa GN=RPS15 PE=2 SV=1 - [B6DRE3_9LAMI]	0.772358	0.810891	0.791624	0.0460771
A0A022PWJ2	Uncharacterized protein OS=Erythranthe guttata GN=MIMGU_mgv1a017011mg PE=3 SV=1 - [A0A022PWJ2_ERYGU]	0.584761	0.99893	0.791845	0.0463344
K4D2D4	Uncharacterized protein OS=Solanum lycopersicum GN=Solyc10g078930.1 PE=4 SV=1 - [K4D2D4_SOLLC]	0.930294	0.653756	0.792025	0.046544
K4B6Q6	Uncharacterized protein OS=Solanum lycopersicum GN=Solyc02g064700.2 PE=4 SV=1 - [K4B6Q6_SOLLC]	0.809959	0.77533	0.792645	0.0472736
S8BTF5	Uncharacterized protein (Fragment) OS=Genlisea aurea GN=M569_17133 PE=4 SV=1 - [S8BTF5_9LAMI]	0.911029	0.675936	0.793482	0.0482741

## Sheet: A vs C
Table S1 B: Protein quantitation at 70 DAF in ‘Tianyuanhong’ and ‘Yongfengyihao’
Accession	Description	C1/A	C2/A	A/C	Significance A
M1B1G7	Uncharacterized protein OS=Solanum tuberosum GN=PGSC0003DMG400013411 PE=4 SV=1 - [M1B1G7_SOLTU]	0.258781	0.215991	0.235458	2.5596e-08
A0A022QXZ1	Uncharacterized protein OS=Erythranthe guttata GN=MIMGU_mgv1a000273mg PE=4 SV=1 - [A0A022QXZ1_ERYGU]	0.233456	0.239599	0.236488	2.82142e-08
A0A022QIH5	Uncharacterized protein OS=Erythranthe guttata GN=MIMGU_mgv1a000844mg PE=3 SV=1 - [A0A022QIH5_ERYGU]	0.170606	0.728542	0.27647	7.65558e-07
A0A068TNF0	Coffea canephora DH200=94 genomic scaffold, scaffold_2 OS=Coffea canephora GN=GSCOC_T00021791001 PE=3 SV=1 - [A0A068TNF0_COFCA]	0.265635	0.30854	0.285485	1.44263e-06
M1AF15	Uncharacterized protein OS=Solanum tuberosum GN=PGSC0003DMG400008297 PE=4 SV=1 - [M1AF15_SOLTU]	0.239449	0.378279	0.293264	2.42487e-06
M1A6H3	Uncharacterized protein OS=Solanum tuberosum GN=PGSC0003DMG400006149 PE=4 SV=1 - [M1A6H3_SOLTU]	0.340205	0.270628	0.301454	4.08329e-06
A0A022RUV4	Uncharacterized protein OS=Erythranthe guttata GN=MIMGU_mgv1a011502mg PE=4 SV=1 - [A0A022RUV4_ERYGU]	0.28454	0.335345	0.307861	6.03364e-06
M1CCW2	Uncharacterized protein OS=Solanum tuberosum GN=PGSC0003DMG400025159 PE=4 SV=1 - [M1CCW2_SOLTU]	0.601293	0.241832	0.344936	4.45625e-05
S8DLI4	Uncharacterized protein (Fragment) OS=Genlisea aurea GN=M569_10990 PE=4 SV=1 - [S8DLI4_9LAMI]	0.360531	0.341971	0.351006	5.95635e-05
Q8H1X6	Allene oxide synthase OS=Solanum tuberosum GN=AOS PE=2 SV=1 - [Q8H1X6_SOLTU]	0.348577	0.382315	0.364667	0.000110698
Q5DNZ6	Chloroplast chlorophyll a-b binding protein (Fragment) OS=Nicotiana tabacum PE=2 SV=1 - [Q5DNZ6_TOBAC]	0.379429	0.391902	0.385565	0.000263374
A0A0K1ZUQ3	Photosystem II CP47 reaction center protein OS=Selliera radicans GN=psbB PE=3 SV=1 - [A0A0K1ZUQ3_9ASTR]	0.381337	0.394123	0.387624	0.000285466
M0ZZH3	Uncharacterized protein OS=Solanum tuberosum GN=PGSC0003DMG400004456 PE=4 SV=1 - [M0ZZH3_SOLTU]	0.617809	0.28396	0.389087	0.000302108
Q948S1	Cysteine proteinase (Fragment) OS=Daucus carota GN=CSCP PE=3 SV=1 - [Q948S1_DAUCA]	0.371933	0.434367	0.400733	0.000467619
A0A068VFS3	Coffea canephora DH200=94 genomic scaffold, scaffold_471 OS=Coffea canephora GN=GSCOC_T00012931001 PE=4 SV=1 - [A0A068VFS3_COFCA]	0.37403	0.441812	0.405105	0.000547458
A0A068UQT4	Coffea canephora DH200=94 genomic scaffold, scaffold_49 OS=Coffea canephora GN=GSCOC_T00031867001 PE=4 SV=1 - [A0A068UQT4_COFCA]	0.399364	0.411167	0.40518	0.00054891
B0FTZ8	Nectar protein 1 (Fragment) OS=Jacaranda mimosifolia PE=2 SV=1 - [B0FTZ8_JACMI]	0.405304	0.409877	0.407578	0.000597605
D1YSM4	Bet v 1 related allergen OS=Actinidia chinensis GN=ypr-10 PE=2 SV=1 - [D1YSM4_ACTCH]	0.445946	0.385996	0.413811	0.000741914
A0A022QDL6	Uncharacterized protein OS=Erythranthe guttata GN=MIMGU_mgv1a024571mg PE=3 SV=1 - [A0A022QDL6_ERYGU]	0.400998	0.433627	0.416674	0.000817637
A0A068U0N7	Ferredoxin--NADP reductase OS=Coffea canephora GN=GSCOC_T00037068001 PE=3 SV=1 - [A0A068U0N7_COFCA]	0.451366	0.408015	0.428597	0.00120833
A0A068U7Z9	Uncharacterized protein OS=Coffea canephora GN=GSCOC_T00016149001 PE=4 SV=1 - [A0A068U7Z9_COFCA]	0.456299	0.406048	0.429709	0.00125177
C7BBB6	Allene oxide synthase OS=Camellia sinensis GN=aos1 PE=2 SV=1 - [C7BBB6_CAMSI]	0.397315	0.473568	0.432103	0.00134977
A0A022RVP5	Uncharacterized protein OS=Erythranthe guttata GN=MIMGU_mgv1a011073mg PE=4 SV=1 - [A0A022RVP5_ERYGU]	0.38398	0.501963	0.435116	0.00148227
G8XQN2	Hydroperoxide lyase OS=Olea europaea GN=hpl PE=2 SV=1 - [G8XQN2_OLEEU]	0.479771	0.416241	0.445754	0.00204183
K4C768	Uncharacterized protein OS=Solanum lycopersicum GN=Solyc06g063370.2 PE=4 SV=1 - [K4C768_SOLLC]	0.505382	0.404136	0.449124	0.00225245
M1B522	Uncharacterized protein OS=Solanum tuberosum GN=PGSC0003DMG400014370 PE=4 SV=1 - [M1B522_SOLTU]	0.436915	0.463589	0.449857	0.00230061
A0A022R8T8	Uncharacterized protein OS=Erythranthe guttata GN=MIMGU_mgv1a011534mg PE=3 SV=1 - [A0A022R8T8_ERYGU]	0.665229	0.340524	0.450462	0.00234097
I1ZJ07	Chlorophyll a/b binding protein OS=Lonicera japonica PE=2 SV=1 - [I1ZJ07_LONJA]	0.478378	0.429319	0.452523	0.00248306
S8E087	Starch synthase, chloroplastic/amyloplastic (Fragment) OS=Genlisea aurea GN=M569_09042 PE=3 SV=1 - [S8E087_9LAMI]	0.44317	0.490781	0.465762	0.00357839
M1CA02	Uncharacterized protein OS=Solanum tuberosum GN=PGSC0003DMG400024531 PE=4 SV=1 - [M1CA02_SOLTU]	0.442585	0.498224	0.468759	0.00387527
A0A068UHL5	Uncharacterized protein OS=Coffea canephora GN=GSCOC_T00025101001 PE=3 SV=1 - [A0A068UHL5_COFCA]	0.454933	0.490242	0.471928	0.00421099
M1CI25	Uncharacterized protein OS=Solanum tuberosum GN=PGSC0003DMG401026407 PE=4 SV=1 - [M1CI25_SOLTU]	0.484646	0.466179	0.475233	0.00458641
F4YK71	Photosystem II CP47 reaction center protein (Fragment) OS=Franklinia alatamaha GN=psbB PE=3 SV=1 - [F4YK71_9ERIC]	0.537596	0.42977	0.477674	0.00488092
M1CDK0	Uncharacterized protein OS=Solanum tuberosum GN=PGSC0003DMG400025345 PE=4 SV=1 - [M1CDK0_SOLTU]	0.431783	0.539307	0.479593	0.00512328
M1DIT5	Uncharacterized protein OS=Solanum tuberosum GN=PGSC0003DMG400039300 PE=4 SV=1 - [M1DIT5_SOLTU]	0.483406	0.48551	0.484455	0.00578196
A4ZW30	Granule-bound starch synthase I (Fragment) OS=Viburnum brachybotryum GN=GBSSII PE=4 SV=1 - [A4ZW30_9DIPS]	0.499349	0.473359	0.486007	0.00600608
A0A060DEL9	Photosystem II CP47 reaction center protein OS=Rhazya stricta GN=psbB PE=3 SV=1 - [A0A060DEL9_9GENT]	0.534344	0.447504	0.487083	0.00616577
A0A0K0N8A9	Cytochrome f OS=Perilla frutescens GN=petA PE=3 SV=1 - [A0A0K0N8A9_PERFR]	0.564941	0.43769	0.493241	0.00714689
Q0PWS5	Chloroplast pigment-binding protein CP26 OS=Nicotiana tabacum GN=Lhcb5 PE=2 SV=1 - [Q0PWS5_TOBAC]	0.50218	0.486439	0.494185	0.00730791
A0A068VEI6	Coffea canephora DH200=94 genomic scaffold, scaffold_324 OS=Coffea canephora GN=GSCOC_T00003714001 PE=4 SV=1 - [A0A068VEI6_COFCA]	0.499319	0.492427	0.495849	0.00759906
K4C310	Uncharacterized protein OS=Solanum lycopersicum GN=LOC544298 PE=4 SV=1 - [K4C310_SOLLC]	0.451632	0.551069	0.49642	0.00770103
S8C8H1	Uncharacterized protein OS=Genlisea aurea GN=M569_14111 PE=4 SV=1 - [S8C8H1_9LAMI]	0.509723	0.486923	0.498062	0.00800061
A0A068UZU5	Coffea canephora DH200=94 genomic scaffold, scaffold_78 OS=Coffea canephora GN=GSCOC_T00039252001 PE=3 SV=1 - [A0A068UZU5_COFCA]	0.513879	0.484759	0.498894	0.00815593
K4CB99	Uncharacterized protein OS=Solanum lycopersicum GN=Solyc07g006280.2 PE=4 SV=1 - [K4CB99_SOLLC]	0.52238	0.478626	0.499547	0.00827942
K4B1S1	Uncharacterized protein OS=Solanum lycopersicum GN=Solyc01g103450.2 PE=3 SV=1 - [K4B1S1_SOLLC]	0.602914	0.426773	0.499778	0.0083236
A0A022R903	Uncharacterized protein (Fragment) OS=Erythranthe guttata GN=MIMGU_mgv1a0197531mg PE=4 SV=1 - [A0A022R903_ERYGU]	0.529464	0.47487	0.500683	0.00849822
S8CKG6	Uncharacterized protein (Fragment) OS=Genlisea aurea GN=M569_07580 PE=4 SV=1 - [S8CKG6_9LAMI]	0.5186	0.489371	0.503562	0.00907312
A0A022RDY1	Uncharacterized protein OS=Erythranthe guttata GN=MIMGU_mgv1a004684mg PE=4 SV=1 - [A0A022RDY1_ERYGU]	0.464351	0.552466	0.504591	0.0092861
K4CEP4	Oxygen-evolving enhancer protein 2, chloroplastic OS=Solanum lycopersicum GN=PSBP PE=4 SV=1 - [K4CEP4_SOLLC]	0.493485	0.517441	0.505179	0.0094097
P60131	Photosystem II reaction center protein L OS=Atropa belladonna GN=psbL PE=2 SV=1 - [PSBL_ATRBE]	0.553502	0.479136	0.513641	0.0113376
M1CGM9	Uncharacterized protein OS=Solanum tuberosum GN=PGSC0003DMG400026074 PE=4 SV=1 - [M1CGM9_SOLTU]	0.476378	0.562806	0.515998	0.011927
Q0PWS7	Chloroplast pigment-binding protein CP29 OS=Nicotiana tabacum GN=Lhcb4 PE=2 SV=1 - [Q0PWS7_TOBAC]	0.527521	0.535629	0.531544	0.0164527
A1X873	Allene oxide synthase protein OS=Lonicera japonica PE=2 SV=1 - [A1X873_LONJA]	0.502859	0.563893	0.53163	0.0164809
A0A068V7M6	Coffea canephora DH200=94 genomic scaffold, scaffold_135 OS=Coffea canephora GN=GSCOC_T00019240001 PE=4 SV=1 - [A0A068V7M6_COFCA]	0.527717	0.542391	0.534953	0.017605
M0ZV97	Alpha-galactosidase OS=Solanum tuberosum GN=PGSC0003DMG400003465 PE=3 SV=1 - [M0ZV97_SOLTU]	0.568779	0.505077	0.535039	0.0176346
F8TN06	Granule-bound starch synthase I (Fragment) OS=Lycium puberulum GN=GBSSI PE=4 SV=1 - [F8TN06_9SOLA]	0.55655	0.515183	0.535068	0.0176448
I3NU83	Photosystem II subunit H (Fragment) OS=Thomandersia laurifolia GN=psbH PE=4 SV=1 - [I3NU83_9LAMI]	0.543864	0.528006	0.535818	0.017907
B5B036	TCH OS=Ipomoea batatas PE=2 SV=1 - [B5B036_IPOBA]	0.587908	0.496018	0.538068	0.018712
A0A068VH42	Uncharacterized protein OS=Coffea canephora GN=GSCOC_T00010140001 PE=3 SV=1 - [A0A068VH42_COFCA]	0.560748	0.520832	0.540053	0.0194455
A0A022R2E9	Uncharacterized protein OS=Erythranthe guttata GN=MIMGU_mgv1a012246mg PE=3 SV=1 - [A0A022R2E9_ERYGU]	0.582111	0.50563	0.541182	0.0198724
A0A022QRM6	Uncharacterized protein OS=Erythranthe guttata GN=MIMGU_mgv1a007589mg PE=4 SV=1 - [A0A022QRM6_ERYGU]	0.499034	0.59943	0.544644	0.0212273
A0A068TPQ9	Uncharacterized protein OS=Coffea canephora GN=GSCOC_T00022342001 PE=4 SV=1 - [A0A068TPQ9_COFCA]	0.579815	0.513501	0.544647	0.0212282
K4DBN5	Uncharacterized protein OS=Solanum lycopersicum GN=Solyc12g006980.1 PE=4 SV=1 - [K4DBN5_SOLLC]	0.553676	0.537997	0.545724	0.0216642
A0A022QTK0	Uncharacterized protein OS=Erythranthe guttata GN=MIMGU_mgv1a009422mg PE=3 SV=1 - [A0A022QTK0_ERYGU]	0.66252	0.466445	0.547456	0.0223791
B3SNM2	Granule-bound starch synthase (Fragment) OS=Verbena montevidensis GN=GBSSI PE=4 SV=1 - [B3SNM2_9LAMI]	0.542532	0.557338	0.549835	0.0233913
M9WME5	DET3 (Fragment) OS=Petunia hybrida PE=2 SV=1 - [M9WME5_PETHY]	0.657393	0.473957	0.550804	0.0238132
F8UTT8	Tetraspanin-like protein OS=Solanum demissum PE=4 SV=1 - [F8UTT8_SOLDE]	0.549549	0.55829	0.553885	0.0251943
A0A068U550	Coffea canephora DH200=94 genomic scaffold, scaffold_9 OS=Coffea canephora GN=GSCOC_T00041825001 PE=4 SV=1 - [A0A068U550_COFCA]	0.597563	0.51777	0.554812	0.0256218
A1YV06	Granule-bound starch synthase I (Fragment) OS=Lycium pumilum GN=GBSSI PE=4 SV=1 - [A1YV06_9SOLA]	0.565151	0.548003	0.556444	0.0263876
S8E5I2	Uncharacterized protein OS=Genlisea aurea GN=M569_03713 PE=3 SV=1 - [S8E5I2_9LAMI]	0.590857	0.53495	0.561515	0.0288787
S8C1R7	Uncharacterized protein OS=Genlisea aurea GN=M569_16484 PE=4 SV=1 - [S8C1R7_9LAMI]	0.500596	0.639824	0.561711	0.0289785
K4AZF3	Uncharacterized protein OS=Solanum lycopersicum GN=Solyc01g094120.2 PE=3 SV=1 - [K4AZF3_SOLLC]	0.613022	0.519978	0.56268	0.0294752
A0A022R810	Uncharacterized protein OS=Erythranthe guttata GN=MIMGU_mgv1a012317mg PE=3 SV=1 - [A0A022R810_ERYGU]	0.578899	0.548914	0.563508	0.0299052
K4C3U9	Pectinesterase OS=Solanum lycopersicum GN=Solyc06g009190.2 PE=3 SV=1 - [K4C3U9_SOLLC]	0.507999	0.632785	0.563567	0.029936
A0A068UCW9	Coffea canephora DH200=94 genomic scaffold, scaffold_19 OS=Coffea canephora GN=GSCOC_T00021493001 PE=4 SV=1 - [A0A068UCW9_COFCA]	0.548816	0.580311	0.564124	0.0302282
E0D4K5	Chlorophyll a-b binding protein (Fragment) OS=Pieris nana PE=4 SV=1 - [E0D4K5_9ERIC]	0.708519	0.470592	0.56555	0.0309856
S8E529	Uncharacterized protein (Fragment) OS=Genlisea aurea GN=M569_07330 PE=4 SV=1 - [S8E529_9LAMI]	0.558501	0.573411	0.565858	0.0311507
Q8HTT9	Photosystem II D2 protein (Fragment) OS=Utricularia geminiscapa GN=psbD PE=4 SV=1 - [Q8HTT9_9LAMI]	0.610512	0.529425	0.567085	0.0318165
A5HII4	Actinidin Act2a OS=Actinidia deliciosa PE=2 SV=1 - [A5HII4_ACTDE]	0.594409	0.544369	0.56829	0.0324809
M1B024	Uncharacterized protein OS=Solanum tuberosum GN=PGSC0003DMG400013080 PE=3 SV=1 - [M1B024_SOLTU]	0.514609	0.639979	0.570487	0.033719
A0A0A0YQF5	Glyceraldehyde-3-phosphate dehydrogenase OS=Panax notoginseng GN=GAPDH PE=2 SV=1 - [A0A0A0YQF5_9APIA]	0.539627	0.607281	0.571459	0.0342776
A0A022RJ39	Uncharacterized protein OS=Erythranthe guttata GN=MIMGU_mgv1a015435mg PE=4 SV=1 - [A0A022RJ39_ERYGU]	0.608868	0.539446	0.572059	0.0346261
K4AW91	Uncharacterized protein OS=Solanum lycopersicum GN=Solyc01g059830.2 PE=4 SV=1 - [K4AW91_SOLLC]	0.573777	0.572895	0.573336	0.0353765
A0A022R2P7	6,7-dimethyl-8-ribityllumazine synthase OS=Erythranthe guttata GN=MIMGU_mgv1a012933mg PE=3 SV=1 - [A0A022R2P7_ERYGU]	0.459366	0.76516	0.574081	0.0358198
S8C9Q9	Hydroxypyruvate reductase (Fragment) OS=Genlisea aurea GN=M569_13697 PE=3 SV=1 - [S8C9Q9_9LAMI]	0.567453	0.580878	0.574087	0.0358237
A0A0K1ZFU8	NADH dehydrogenase subunit 9 OS=Plantago patagonica GN=nad9 PE=3 SV=1 - [A0A0K1ZFU8_9LAMI]	0.568116	0.582026	0.574987	0.0363648
A5HII1	Actinidain OS=Actinidia deliciosa PE=1 SV=1 - [ACTN_ACTDE]	0.564101	0.594622	0.57896	0.038827
S8CC48	Annexin p33 OS=Genlisea aurea GN=M569_10328 PE=4 SV=1 - [S8CC48_9LAMI]	0.611774	0.549506	0.578971	0.0388342
A0A0A7DW92	Hydroxyphenylpyruvate reductase (Fragment) OS=Ocimum basilicum var. purpurascens GN=HPPR PE=2 SV=1 - [A0A0A7DW92_OCIBA]	0.679181	0.504628	0.579036	0.0388754
K4B0Q1	Uncharacterized protein OS=Solanum lycopersicum GN=Solyc01g098640.2 PE=4 SV=1 - [K4B0Q1_SOLLC]	0.525966	0.645551	0.579655	0.0392706
M1D7H3	Uncharacterized protein OS=Solanum tuberosum GN=PGSC0003DMG400033698 PE=4 SV=1 - [M1D7H3_SOLTU]	0.545937	0.619681	0.580477	0.0397993
I3NU95	Photosystem II subunit H (Fragment) OS=Martynia annua GN=psbH PE=4 SV=1 - [I3NU95_MARAU]	0.550071	0.614903	0.580683	0.0399331
A0A0C5CHV3	Cytochrome f OS=Actinidia chinensis GN=petA PE=3 SV=1 - [A0A0C5CHV3_ACTCH]	0.607256	0.559629	0.582471	0.0411045
Q9FEW9	12-oxophytodienoate reductase 3 OS=Solanum lycopersicum GN=OPR3 PE=1 SV=1 - [OPR3_SOLLC]	0.591834	0.579821	0.585766	0.0433307
E5DE22	Starch synthase, chloroplastic/amyloplastic (Fragment) OS=Jaltomata bicolor GN=GBSSI PE=3 SV=1 - [E5DE22_9SOLA]	0.599755	0.575452	0.587352	0.0444337
A0A068TN15	Coffea canephora DH200=94 genomic scaffold, scaffold_1 OS=Coffea canephora GN=GSCOC_T00015027001 PE=4 SV=1 - [A0A068TN15_COFCA]	0.747425	0.48627	0.589206	0.0457482
A0A022PRP7	Uncharacterized protein OS=Erythranthe guttata GN=MIMGU_mgv1a008748mg PE=4 SV=1 - [A0A022PRP7_ERYGU]	0.59038	0.588992	0.589685	0.0460928
A0A022RRB1	Uncharacterized protein OS=Erythranthe guttata GN=MIMGU_mgv1a014818mg PE=3 SV=1 - [A0A022RRB1_ERYGU]	0.629108	0.555612	0.59008	0.0463782
C6GH62	At3g58730-like protein (Fragment) OS=Solanum hirtum PE=4 SV=1 - [C6GH62_9SOLN]	0.699865	0.515076	0.593418	0.0488414
A0A022RB95	Uncharacterized protein OS=Erythranthe guttata GN=MIMGU_mgv1a003222mg PE=4 SV=1 - [A0A022RB95_ERYGU]	0.569786	0.621246	0.594404	0.0495873
A0A022PWL2	Uncharacterized protein OS=Erythranthe guttata GN=MIMGU_mgv1a009825mg PE=3 SV=1 - [A0A022PWL2_ERYGU]	12.8757	10.5916	11.6225	2.48091e-21
T2BQ67	Cysteine protease CP15 OS=Nicotiana tabacum GN=CP15 PE=2 SV=1 - [T2BQ67_TOBAC]	5.64855	6.02455	5.83049	8.31639e-12
A7WLE8	Chloroplast small heat shock protein (Fragment) OS=Rhododendron kawakamii GN=cpsHSP PE=3 SV=1 - [A7WLE8_9ERIC]	5.90512	4.93365	5.37585	6.9762e-11
Q6EMB9	Small heat shock protein OS=Capsicum annuum GN=CPsHSP PE=2 SV=1 - [Q6EMB9_CAPAN]	5.28377	4.35691	4.77579	1.30672e-09
Q40826	Small heat shock protein OS=Petroselinum crispum PE=2 SV=1 - [Q40826_PETCR]	5.57324	3.81906	4.53233	4.47491e-09
K4DGP1	Inositol-tetrakisphosphate 1-kinase OS=Solanum lycopersicum GN=Solyc12g088200.1 PE=3 SV=1 - [K4DGP1_SOLLC]	4.69986	2.89962	3.58651	6.81295e-07
S8E1F6	Luminal-binding protein 5 (Fragment) OS=Genlisea aurea GN=M569_05281 PE=3 SV=1 - [S8E1F6_9LAMI]	3.41725	3.7044	3.55503	8.10742e-07
A0A068UZ98	Phosphoglycerate kinase OS=Coffea canephora GN=GSCOC_T00038571001 PE=3 SV=1 - [A0A068UZ98_COFCA]	3.681	2.97723	3.29192	3.52771e-06
L0HT24	Heat shock protein 70 OS=Lactuca sativa GN=hsp70 PE=2 SV=1 - [L0HT24_LACSA]	2.69132	3.1471	2.90142	3.28956e-05
V9HZ13	Endochitinase OS=Nicotiana attenuata PE=2 SV=1 - [V9HZ13_NICAT]	3.36062	2.52134	2.8811	3.70022e-05
D2T0D9	Cytosolic class I small heat shock protein type 2 (Fragment) OS=Rhododendron simsii GN=CTsHSP2 PE=3 SV=1 - [D2T0D9_RHOSS]	2.7649	2.93056	2.84532	4.55339e-05
A0A068UMB3	Uncharacterized protein OS=Coffea canephora GN=GSCOC_T00028729001 PE=3 SV=1 - [A0A068UMB3_COFCA]	3.24258	2.53324	2.84436	4.5789e-05
A0A068UIE6	Coffea canephora DH200=94 genomic scaffold, scaffold_30 OS=Coffea canephora GN=GSCOC_T00026655001 PE=4 SV=1 - [A0A068UIE6_COFCA]	3.69007	2.15288	2.71927	9.48482e-05
A0A022RF90	Uncharacterized protein OS=Erythranthe guttata GN=MIMGU_mgv1a021874mg PE=4 SV=1 - [A0A022RF90_ERYGU]	3.06096	2.36412	2.66778	0.000128151
M1B4S3	Uncharacterized protein OS=Solanum tuberosum GN=PGSC0003DMG402014290 PE=4 SV=1 - [M1B4S3_SOLTU]	2.19664	3.3954	2.66753	0.000128342
K4BXK3	Uncharacterized protein OS=Solanum lycopersicum GN=Solyc05g010300.2 PE=4 SV=1 - [K4BXK3_SOLLC]	2.95082	2.43115	2.6659	0.000129575
Q03684	Luminal-binding protein 4 OS=Nicotiana tabacum GN=BIP4 PE=2 SV=1 - [BIP4_TOBAC]	2.62296	2.68217	2.65223	0.000140364
A0A068UU04	Uncharacterized protein OS=Coffea canephora GN=GSCOC_T00035229001 PE=4 SV=1 - [A0A068UU04_COFCA]	2.35226	2.85136	2.57787	0.000217041
Q1L5Z5	DNA-directed RNA polymerase (Fragment) OS=Rhododendron macrophyllum GN=RPB1 PE=3 SV=1 - [Q1L5Z5_RHOMC]	2.00083	3.60968	2.57458	0.000221272
A0A068TPU7	Coffea canephora DH200=94 genomic scaffold, scaffold_2 OS=Coffea canephora GN=GSCOC_T00022398001 PE=4 SV=1 - [A0A068TPU7_COFCA]	2.65645	2.49284	2.57204	0.000224598
A0A022QVT7	Uncharacterized protein OS=Erythranthe guttata GN=MIMGU_mgv1a003115mg PE=3 SV=1 - [A0A022QVT7_ERYGU]	2.39697	2.59664	2.49281	0.000357753
K4CXM0	Uncharacterized protein OS=Solanum lycopersicum GN=Solyc10g006900.2 PE=4 SV=1 - [K4CXM0_SOLLC]	2.51973	2.44052	2.4795	0.000386904
A0A0H3XX71	DHN OS=Olea europaea var. sylvestris PE=2 SV=1 - [A0A0H3XX71_OLEEU]	2.22976	2.75648	2.4653	0.000420597
F4YFK1	Photosystem I reaction center subunit XI (Fragment) OS=Camellia sinensis PE=2 SV=1 - [F4YFK1_CAMSI]	2.6748	2.28205	2.46287	0.000426672
Q6RG00	Proteinase inhibitor (Fragment) OS=Capsicum annuum PE=2 SV=1 - [Q6RG00_CAPAN]	3.67506	1.85041	2.46146	0.000430214
M1AVE5	Uncharacterized protein OS=Solanum tuberosum GN=PGSC0003DMG400011977 PE=3 SV=1 - [M1AVE5_SOLTU]	2.44294	2.45987	2.45138	0.000456518
A5HII8	Actinidin Act3a OS=Actinidia eriantha PE=2 SV=1 - [A5HII8_ACTER]	2.22531	2.69915	2.43944	0.000489756
A0A068TYZ2	Uncharacterized protein OS=Coffea canephora GN=GSCOC_T00032554001 PE=4 SV=1 - [A0A068TYZ2_COFCA]	1.96525	3.14234	2.41816	0.000555109
M4SM93	Elongation factor 1-alpha (Fragment) OS=Atropa belladonna GN=EF-1A PE=2 SV=1 - [M4SM93_ATRBE]	2.56649	2.2377	2.39084	0.000651971
A9XLF3	Uncharacterized protein OS=Petunia integrifolia subsp. inflata GN=13.PETUNIA.7 PE=4 SV=1 - [A9XLF3_PETIN]	2.49927	2.27767	2.38333	0.000681472
M1A136	Uncharacterized protein OS=Solanum tuberosum GN=PGSC0003DMG400004838 PE=4 SV=1 - [M1A136_SOLTU]	2.08717	2.72344	2.36323	0.000767125
A0A068EWI5	Elongation factor 1-alpha OS=Carthamus tinctorius GN=EF1 PE=2 SV=1 - [A0A068EWI5_CARTI]	2.13406	2.64422	2.36191	0.000773113
Q8SLM6	Ribulose 1,5-bisphosphate carboxylase/oxygenase (Fragment) OS=Bruinsmia styracoides GN=rbcL PE=3 SV=1 - [Q8SLM6_9ERIC]	2.56302	2.15825	2.34328	0.000862734
C3RXI5	Plastid transketolase OS=Nicotiana tabacum PE=2 SV=1 - [C3RXI5_TOBAC]	2.80892	1.98989	2.32951	0.000935625
A0A068UBZ4	Uncharacterized protein OS=Coffea canephora GN=GSCOC_T00021066001 PE=4 SV=1 - [A0A068UBZ4_COFCA]	2.18312	2.4573	2.31211	0.00103657
A0A022Q288	Uncharacterized protein OS=Erythranthe guttata GN=MIMGU_mgv1a002844mg PE=3 SV=1 - [A0A022Q288_ERYGU]	3.22466	1.80012	2.31046	0.00104673
A0A068U3V8	Alpha-1,4 glucan phosphorylase OS=Coffea canephora GN=GSCOC_T00039653001 PE=3 SV=1 - [A0A068U3V8_COFCA]	2.15499	2.354	2.2501	0.00149324
K4D1N1	Uncharacterized protein OS=Solanum lycopersicum GN=Solyc10g074390.1 PE=4 SV=1 - [K4D1N1_SOLLC]	2.37189	2.12422	2.24123	0.00157325
K4CLS9	Uncharacterized protein OS=Solanum lycopersicum GN=Solyc08g067030.2 PE=4 SV=1 - [K4CLS9_SOLLC]	2.1459	2.29669	2.21873	0.00179586
A0A022QU43	Fructose-bisphosphate aldolase OS=Erythranthe guttata GN=MIMGU_mgv1a007804mg PE=3 SV=1 - [A0A022QU43_ERYGU]	1.95783	2.46409	2.18198	0.00222892
A0A068UNW6	Uncharacterized protein OS=Coffea canephora GN=GSCOC_T00030466001 PE=3 SV=1 - [A0A068UNW6_COFCA]	2.38161	2.0112	2.18079	0.00224453
K4C234	Uncharacterized protein OS=Solanum lycopersicum GN=Solyc05g053540.2 PE=3 SV=1 - [K4C234_SOLLC]	2.20942	2.09949	2.15305	0.00264145
M1CAJ2	Uncharacterized protein OS=Solanum tuberosum GN=PGSC0003DMG400024644 PE=3 SV=1 - [M1CAJ2_SOLTU]	2.18331	2.08913	2.13519	0.00293329
S8DU61	Uncharacterized protein (Fragment) OS=Genlisea aurea GN=M569_11394 PE=3 SV=1 - [S8DU61_9LAMI]	1.89766	2.4276	2.13016	0.00302099
K4CGT0	Uncharacterized protein OS=Solanum lycopersicum GN=Solyc07g062470.2 PE=4 SV=1 - [K4CGT0_SOLLC]	2.04122	2.15862	2.09828	0.00364131
K4D2D4	Uncharacterized protein OS=Solanum lycopersicum GN=Solyc10g078930.1 PE=4 SV=1 - [K4D2D4_SOLLC]	2.04258	2.1569	2.09818	0.0036433
K4CUT2	Uncharacterized protein OS=Solanum lycopersicum GN=Solyc09g072560.2 PE=4 SV=1 - [K4CUT2_SOLLC]	2.08834	2.07155	2.07991	0.00405436
M0ZUG1	Uncharacterized protein OS=Solanum tuberosum GN=PGSC0003DMG400003219 PE=3 SV=1 - [M0ZUG1_SOLTU]	2.04558	2.11031	2.07744	0.0041134
A0A022PUW7	Uncharacterized protein OS=Erythranthe guttata GN=MIMGU_mgv1a002166mg PE=3 SV=1 - [A0A022PUW7_ERYGU]	2.19933	1.94411	2.06386	0.00445311
A0A0A0YQW8	Putative Rubisco activase isoform 2 OS=Gardenia jasminoides PE=2 SV=1 - [A0A0A0YQW8_GARJA]	1.40805	3.79955	2.05467	0.00469848
A0A068U5V4	Coffea canephora DH200=94 genomic scaffold, scaffold_11 OS=Coffea canephora GN=GSCOC_T00016445001 PE=4 SV=1 - [A0A068U5V4_COFCA]	1.81816	2.30075	2.03118	0.0053884
K4BL25	Uncharacterized protein OS=Solanum lycopersicum GN=Solyc03g115230.2 PE=3 SV=1 - [K4BL25_SOLLC]	1.96542	2.07207	2.01734	0.00584101
A0A068TQL5	Coffea canephora DH200=94 genomic scaffold, scaffold_2 OS=Coffea canephora GN=GSCOC_T00022197001 PE=4 SV=1 - [A0A068TQL5_COFCA]	1.6161	2.68168	2.01679	0.00585965
K4CR90	Uncharacterized protein OS=Solanum lycopersicum GN=Solyc09g010630.2 PE=3 SV=1 - [K4CR90_SOLLC]	1.98396	2.0173	2.00049	0.00644239
K4BN81	Uncharacterized protein OS=Solanum lycopersicum GN=Solyc03g123830.2 PE=3 SV=1 - [K4BN81_SOLLC]	1.87702	2.1397	1.99977	0.00646964
Q6Y2X7	Ribulose-1,5-bisphosphate carboxylase/oxygenase large subunit (Fragment) OS=Delarbrea balansae GN=rbcL PE=3 SV=1 - [Q6Y2X7_9APIA]	2.3839	1.72048	1.99858	0.00651461
A0A068TSW5	Uncharacterized protein OS=Coffea canephora GN=GSCOC_T00026065001 PE=3 SV=1 - [A0A068TSW5_COFCA]	2.06744	1.87735	1.96781	0.00778842
A0A068TNZ0	Coffea canephora DH200=94 genomic scaffold, scaffold_1 OS=Coffea canephora GN=GSCOC_T00015118001 PE=4 SV=1 - [A0A068TNZ0_COFCA]	2.13029	1.82294	1.96466	0.00793181
Q39613	Peptidyl-prolyl cis-trans isomerase OS=Catharanthus roseus GN=PCKR1 PE=1 SV=1 - [CYPH_CATRO]	2.08795	1.80898	1.93848	0.00922963
M1AHH2	Uncharacterized protein OS=Solanum tuberosum GN=PGSC0003DMG400008888 PE=4 SV=1 - [M1AHH2_SOLTU]	1.8485	2.03307	1.9364	0.00934156
V9QM37	Galactokinase 1 OS=Camellia sinensis PE=2 SV=1 - [V9QM37_CAMSI]	1.61604	2.39699	1.93053	0.00966381
Q31948	Ribulose bisphosphate carboxylase large chain (Fragment) OS=Cornus alternifolia GN=rbcL PE=3 SV=3 - [RBL_CORAT]	2.04271	1.77321	1.89844	0.011627
Q68A01	Ferredoxin (Fragment) OS=Brugmansia arborea GN=fed PE=2 SV=1 - [Q68A01_BRUAR]	1.75476	2.05736	1.89405	0.0119246
P30222	Small heat shock protein, chloroplastic OS=Petunia hybrida GN=HSP22 PE=2 SV=1 - [HS22C_PETHY]	1.92891	1.82768	1.87693	0.0131569
A0A068LEC6	Alcohol dehydrogenase (Fragment) OS=Keckiella cordifolia GN=ADH PE=4 SV=1 - [A0A068LEC6_KECCO]	1.75337	1.99496	1.86638	0.0139773
S4SII1	Heat shock protein 17.2 OS=Primula forrestii GN=hsp 17.2 PE=2 SV=1 - [S4SII1_9ERIC]	2.59622	1.45607	1.86574	0.0140285
A0A068V6G5	Uncharacterized protein OS=Coffea canephora GN=GSCOC_T00015338001 PE=3 SV=1 - [A0A068V6G5_COFCA]	2.00353	1.71117	1.84585	0.0157201
A0A068TXJ0	Coffea canephora DH200=94 genomic scaffold, scaffold_4 OS=Coffea canephora GN=GSCOC_T00029858001 PE=3 SV=1 - [A0A068TXJ0_COFCA]	1.72408	1.97566	1.84132	0.0161322
A0A068V873	Coffea canephora DH200=94 genomic scaffold, scaffold_135 OS=Coffea canephora GN=GSCOC_T00019209001 PE=3 SV=1 - [A0A068V873_COFCA]	1.69505	2.00217	1.83585	0.016643
S8CIS5	Uncharacterized protein (Fragment) OS=Genlisea aurea GN=M569_10201 PE=4 SV=1 - [S8CIS5_9LAMI]	2.02618	1.67366	1.83313	0.0169038
P85206	Non-specific lipid-transfer protein 2 OS=Actinidia deliciosa PE=1 SV=1 - [NLTP2_ACTDE]	1.55926	2.19188	1.82223	0.017987
A0A068TPA7	Coffea canephora DH200=94 genomic scaffold, scaffold_2 OS=Coffea canephora GN=GSCOC_T00021807001 PE=4 SV=1 - [A0A068TPA7_COFCA]	1.79783	1.82797	1.81277	0.0189811
K4B172	Uncharacterized protein OS=Solanum lycopersicum GN=Solyc01g100380.2 PE=3 SV=1 - [K4B172_SOLLC]	1.81759	1.75854	1.78758	0.0218972
A0A068TT66	Coffea canephora DH200=94 genomic scaffold, scaffold_3 OS=Coffea canephora GN=GSCOC_T00026639001 PE=3 SV=1 - [A0A068TT66_COFCA]	1.87444	1.7022	1.78418	0.0223227
A0A068TRW3	Uncharacterized protein OS=Coffea canephora GN=GSCOC_T00025664001 PE=4 SV=1 - [A0A068TRW3_COFCA]	1.37083	2.53836	1.78025	0.0228238
Q7YL88	ATP synthase subunit beta (Fragment) OS=Pennantia cunninghamii GN=atpB PE=3 SV=1 - [Q7YL88_9APIA]	1.84249	1.71677	1.77741	0.0231937
M0ZYS2	Uncharacterized protein OS=Solanum tuberosum GN=PGSC0003DMG400004277 PE=4 SV=1 - [M0ZYS2_SOLTU]	1.63711	1.94245	1.77676	0.0232787
M0ZG39	Uncharacterized protein OS=Solanum tuberosum GN=PGSC0003DMG401000029 PE=4 SV=1 - [M0ZG39_SOLTU]	1.62567	1.93781	1.76807	0.0244486
A0A022RRK3	Uncharacterized protein OS=Erythranthe guttata GN=MIMGU_mgv1a011818mg PE=4 SV=1 - [A0A022RRK3_ERYGU]	1.53303	2.07387	1.7629	0.0251717
S8DB47	Multiprotein bridging factor 1a OS=Genlisea aurea GN=M569_14882 PE=4 SV=1 - [S8DB47_9LAMI]	1.63409	1.91261	1.76241	0.0252408
A0A022Q5W8	Uncharacterized protein OS=Erythranthe guttata GN=MIMGU_mgv1a001837mg PE=4 SV=1 - [A0A022Q5W8_ERYGU]	1.65263	1.87926	1.75867	0.0257783
S8BTF5	Uncharacterized protein (Fragment) OS=Genlisea aurea GN=M569_17133 PE=4 SV=1 - [S8BTF5_9LAMI]	1.4151	2.30167	1.75265	0.0266673
K4BMT2	Uncharacterized protein OS=Solanum lycopersicum GN=Solyc03g121330.2 PE=4 SV=1 - [K4BMT2_SOLLC]	1.70456	1.80308	1.75244	0.0266987
S8EFX4	Uncharacterized protein (Fragment) OS=Genlisea aurea GN=M569_03207 PE=4 SV=1 - [S8EFX4_9LAMI]	1.68195	1.82727	1.7516	0.0268246
A0A068VFW2	Coffea canephora DH200=94 genomic scaffold, scaffold_256 OS=Coffea canephora GN=GSCOC_T00012414001 PE=3 SV=1 - [A0A068VFW2_COFCA]	1.69929	1.80399	1.75008	0.0270557
M1CTG3	Uncharacterized protein OS=Solanum tuberosum GN=PGSC0003DMG400028869 PE=4 SV=1 - [M1CTG3_SOLTU]	1.85909	1.6388	1.74201	0.0283096
A0A068URI5	Protein disulfide-isomerase OS=Coffea canephora GN=GSCOC_T00031889001 PE=3 SV=1 - [A0A068URI5_COFCA]	1.77035	1.70749	1.73835	0.0288962
A0A097BU06	Mitochondrial succinyl-CoA ligase ADP-forming subunit alpha-2 OS=Nicotiana tabacum PE=2 SV=1 - [A0A097BU06_TOBAC]	1.5569	1.95827	1.73467	0.0294992
K4BM13	Uncharacterized protein OS=Solanum lycopersicum GN=Solyc03g118640.2 PE=4 SV=1 - [K4BM13_SOLLC]	1.62712	1.84337	1.72851	0.0305348
K4D677	Uncharacterized protein OS=Solanum lycopersicum GN=Solyc11g012730.1 PE=4 SV=1 - [K4D677_SOLLC]	1.63488	1.82601	1.72517	0.0311107
S8CAH9	Uncharacterized protein (Fragment) OS=Genlisea aurea GN=M569_13437 PE=4 SV=1 - [S8CAH9_9LAMI]	1.82204	1.62577	1.71832	0.0323244
A0A068TMA4	Coffea canephora DH200=94 genomic scaffold, scaffold_1 OS=Coffea canephora GN=GSCOC_T00014676001 PE=3 SV=1 - [A0A068TMA4_COFCA]	1.54845	1.91984	1.71426	0.0330646
A0A097NU84	Glucose-6-phosphate isomerase (Fragment) OS=Taraxacum brevicorniculatum GN=GPI PE=2 SV=1 - [A0A097NU84_9ASTR]	1.62183	1.80775	1.70975	0.0339072
K4CUW6	Uncharacterized protein OS=Solanum lycopersicum GN=Solyc09g072900.2 PE=4 SV=1 - [K4CUW6_SOLLC]	1.74197	1.67474	1.7077	0.0342974
K4AW47	Uncharacterized protein OS=Solanum lycopersicum GN=Solyc01g058390.2 PE=3 SV=1 - [K4AW47_SOLLC]	1.43722	2.09041	1.70334	0.0351395
A8W7B5	Heat shock protein 70 OS=Solanum lycopersicum GN=HSP70 PE=2 SV=1 - [A8W7B5_SOLLC]	1.73105	1.66779	1.69883	0.0360318
A0A022Q6V2	Uncharacterized protein (Fragment) OS=Erythranthe guttata GN=MIMGU_mgv1a021017mg PE=4 SV=1 - [A0A022Q6V2_ERYGU]	1.68236	1.70067	1.69146	0.0375374
K7VPG7	60S ribosomal protein L35 OS=Solanum tuberosum GN=rpl35 PE=2 SV=1 - [K7VPG7_SOLTU]	1.3842	2.16373	1.68833	0.0381956
I1U4L2	Citrate synthase OS=Rhododendron micranthum GN=CS PE=2 SV=1 - [I1U4L2_9ERIC]	1.74707	1.63015	1.68659	0.0385663
J7EPU9	Methylenetetrahydrofolate reductase OS=Nicotiana tabacum PE=2 SV=1 - [J7EPU9_TOBAC]	1.97566	1.46267	1.68089	0.039802
A0A068UFL5	Coffea canephora DH200=94 genomic scaffold, scaffold_24 OS=Coffea canephora GN=GSCOC_T00024178001 PE=3 SV=1 - [A0A068UFL5_COFCA]	1.64428	1.70817	1.67562	0.0409809
A0A068UGR1	Uncharacterized protein OS=Coffea canephora GN=GSCOC_T00024654001 PE=4 SV=1 - [A0A068UGR1_COFCA]	1.4634	1.95819	1.67502	0.041117
D0EWD6	Heat shock protein 90 OS=Ipomoea nil PE=2 SV=1 - [D0EWD6_IPONI]	1.69888	1.64463	1.67131	0.0419677
K4C354	Uncharacterized protein OS=Solanum lycopersicum GN=Solyc06g005720.2 PE=3 SV=1 - [K4C354_SOLLC]	1.7369	1.58031	1.65491	0.0459389
M1BTT7	Ketol-acid reductoisomerase OS=Solanum tuberosum GN=PGSC0003DMG400020446 PE=3 SV=1 - [M1BTT7_SOLTU]	1.55221	1.76257	1.65071	0.0470105
M1AE78	Uncharacterized protein OS=Solanum tuberosum GN=PGSC0003DMG400008075 PE=4 SV=1 - [M1AE78_SOLTU]	1.21186	2.58484	1.6501	0.0471683
M1AH59	Uncharacterized protein OS=Solanum tuberosum GN=PGSC0003DMG400008824 PE=4 SV=1 - [M1AH59_SOLTU]	1.67148	1.61902	1.64483	0.0485528
A0A068TNM0	Coffea canephora DH200=94 genomic scaffold, scaffold_1 OS=Coffea canephora GN=GSCOC_T00014155001 PE=4 SV=1 - [A0A068TNM0_COFCA]	1.74779	1.5521	1.64414	0.048737
A0A022RH95	Uncharacterized protein OS=Erythranthe guttata GN=MIMGU_mgv1a010843mg PE=3 SV=1 - [A0A022RH95_ERYGU]	1.29008	2.26032	1.64263	0.0491428

## Sheet: B vs D
Table S1 C: Protein quantitation at 100 DAF in ‘Tianyuanhong’ and ‘Yongfengyihao’
Accession	Description	D1/B	D2/B	B/D	Significance A
A0A022RVP5	Uncharacterized protein OS=Erythranthe guttata GN=MIMGU_mgv1a011073mg PE=4 SV=1 - [A0A022RVP5_ERYGU]	0.152391	0.159688	0.155954	2.48562e-09
L7TUK4	Thaumatin-like protein OS=Actinidia deliciosa GN=TLP4 PE=2 SV=1 - [L7TUK4_ACTDE]	0.155637	0.203018	0.176198	2.56253e-08
L7TT88	Kiwellin OS=Actinidia arguta GN=Kwl1 PE=2 SV=1 - [L7TT88_9ERIC]	0.163837	0.198228	0.1794	3.56977e-08
A0A068UAY5	Uncharacterized protein OS=Coffea canephora GN=GSCOC_T00019521001 PE=4 SV=1 - [A0A068UAY5_COFCA]	0.180344	0.243634	0.207265	4.52411e-07
M1CCW2	Uncharacterized protein OS=Solanum tuberosum GN=PGSC0003DMG400025159 PE=4 SV=1 - [M1CCW2_SOLTU]	0.261778	0.203878	0.229228	2.34928e-06
A0A068TMA4	Coffea canephora DH200=94 genomic scaffold, scaffold_1 OS=Coffea canephora GN=GSCOC_T00014676001 PE=3 SV=1 - [A0A068TMA4_COFCA]	0.228413	0.248761	0.238153	4.2727e-06
M1C704	Uncharacterized protein OS=Solanum tuberosum GN=PGSC0003DMG400023762 PE=4 SV=1 - [M1C704_SOLTU]	0.203151	0.305951	0.244172	6.26643e-06
P83326	Pectinesterase inhibitor OS=Actinidia deliciosa GN=PMEI PE=1 SV=2 - [PMEI_ACTDE]	0.220636	0.279931	0.246771	7.35793e-06
L7TT83	Kiwellin OS=Actinidia chinensis GN=Kwl1 PE=1 SV=1 - [L7TT83_ACTCH]	0.237579	0.257948	0.247345	7.62027e-06
A0A022REN6	Uncharacterized protein OS=Erythranthe guttata GN=MIMGU_mgv1a004669mg PE=3 SV=1 - [A0A022REN6_ERYGU]	0.267285	0.25175	0.259285	1.535e-05
E5DKA5	ATP synthase subunit alpha (Fragment) OS=Helwingia japonica GN=atp1 PE=3 SV=1 - [E5DKA5_9ASTE]	0.284052	0.259202	0.271059	2.90936e-05
K4AW91	Uncharacterized protein OS=Solanum lycopersicum GN=Solyc01g059830.2 PE=4 SV=1 - [K4AW91_SOLLC]	0.263533	0.288974	0.275668	3.68977e-05
Q93XD4	Thaumatin-like protein OS=Sambucus nigra GN=TLPl PE=2 SV=1 - [Q93XD4_SAMNI]	0.23968	0.325155	0.27595	3.7431e-05
M1A6H3	Uncharacterized protein OS=Solanum tuberosum GN=PGSC0003DMG400006149 PE=4 SV=1 - [M1A6H3_SOLTU]	0.331139	0.251214	0.285692	6.04746e-05
M1D5N3	Cysteine synthase OS=Solanum tuberosum GN=PGSC0003DMG400032264 PE=3 SV=1 - [M1D5N3_SOLTU]	0.251779	0.331871	0.28633	6.23427e-05
A0A068UK83	Uncharacterized protein OS=Coffea canephora GN=GSCOC_T00028007001 PE=4 SV=1 - [A0A068UK83_COFCA]	0.293504	0.288533	0.290997	7.76172e-05
L7TV20	Thaumatin-like protein OS=Actinidia chinensis GN=TLP2 PE=2 SV=1 - [L7TV20_ACTCH]	0.258068	0.347537	0.296194	9.83682e-05
K4C310	Uncharacterized protein OS=Solanum lycopersicum GN=LOC544298 PE=4 SV=1 - [K4C310_SOLLC]	0.29002	0.309216	0.299311	0.000113
A0A068TNF0	Coffea canephora DH200=94 genomic scaffold, scaffold_2 OS=Coffea canephora GN=GSCOC_T00021791001 PE=3 SV=1 - [A0A068TNF0_COFCA]	0.386111	0.246188	0.300668	0.000119939
A0A022RNK7	Uncharacterized protein OS=Erythranthe guttata GN=MIMGU_mgv1a012874mg PE=4 SV=1 - [A0A022RNK7_ERYGU]	0.295039	0.320367	0.307182	0.000158629
K4B1S1	Uncharacterized protein OS=Solanum lycopersicum GN=Solyc01g103450.2 PE=3 SV=1 - [K4B1S1_SOLLC]	0.327781	0.309171	0.318204	0.000248784
M1CI25	Uncharacterized protein OS=Solanum tuberosum GN=PGSC0003DMG401026407 PE=4 SV=1 - [M1CI25_SOLTU]	0.323352	0.31587	0.319567	0.00026251
A5HII2	Actinidin Act1b OS=Actinidia arguta PE=1 SV=1 - [A5HII2_9ERIC]	0.334351	0.309692	0.321549	0.000283644
Q8H1X6	Allene oxide synthase OS=Solanum tuberosum GN=AOS PE=2 SV=1 - [Q8H1X6_SOLTU]	0.34951	0.301186	0.323554	0.000306474
M0ZZH3	Uncharacterized protein OS=Solanum tuberosum GN=PGSC0003DMG400004456 PE=4 SV=1 - [M0ZZH3_SOLTU]	0.424997	0.267385	0.328252	0.000366231
M1CJU1	Uncharacterized protein OS=Solanum tuberosum GN=PGSC0003DMG400026853 PE=4 SV=1 - [M1CJU1_SOLTU]	0.332427	0.339134	0.335747	0.000482096
A0A022RJP1	Uncharacterized protein OS=Erythranthe guttata GN=MIMGU_mgv1a003089mg PE=4 SV=1 - [A0A022RJP1_ERYGU]	0.280101	0.45194	0.345852	0.000686484
A0A0C5DIX4	Tonoplast monosaccharide transporters 1 OS=Camellia sinensis PE=2 SV=1 - [A0A0C5DIX4_CAMSI]	0.400489	0.319356	0.35535	0.000941039
M1AP88	Uncharacterized protein OS=Solanum tuberosum GN=PGSC0003DMG400010467 PE=4 SV=1 - [M1AP88_SOLTU]	0.385584	0.343946	0.363577	0.00122152
M1DIT5	Uncharacterized protein OS=Solanum tuberosum GN=PGSC0003DMG400039300 PE=4 SV=1 - [M1DIT5_SOLTU]	0.357902	0.379495	0.368382	0.00141547
A0A068U0N7	Ferredoxin--NADP reductase OS=Coffea canephora GN=GSCOC_T00037068001 PE=3 SV=1 - [A0A068U0N7_COFCA]	0.379282	0.3755	0.377382	0.00184776
S8BYV1	Pyrophosphate-energized vacuolar membrane proton pump (Fragment) OS=Genlisea aurea GN=M569_15221 PE=4 SV=1 - [S8BYV1_9LAMI]	0.389708	0.375254	0.382345	0.00212949
S8E087	Starch synthase, chloroplastic/amyloplastic (Fragment) OS=Genlisea aurea GN=M569_09042 PE=3 SV=1 - [S8E087_9LAMI]	0.402158	0.370411	0.385632	0.00233493
A0A022QTK0	Uncharacterized protein OS=Erythranthe guttata GN=MIMGU_mgv1a009422mg PE=3 SV=1 - [A0A022QTK0_ERYGU]	0.376851	0.398	0.387137	0.00243422
G4Y631	KDEL-tailed cysteine proteinase CP4 (Fragment) OS=Coffea canephora GN=CP4 PE=2 SV=1 - [G4Y631_COFCA]	0.416627	0.36294	0.387934	0.00248826
D2IH11	Acetoacetyl-CoA thiolase OS=Helianthus annuus PE=2 SV=1 - [D2IH11_HELAN]	0.254722	0.825086	0.389269	0.00258087
A0A022Q5T7	Uncharacterized protein OS=Erythranthe guttata GN=MIMGU_mgv1a000047mg PE=4 SV=1 - [A0A022Q5T7_ERYGU]	0.391067	0.427311	0.408386	0.00424787
A1YV06	Granule-bound starch synthase I (Fragment) OS=Lycium pumilum GN=GBSSI PE=4 SV=1 - [A1YV06_9SOLA]	0.427761	0.396462	0.411517	0.00458943
K4C3U9	Pectinesterase OS=Solanum lycopersicum GN=Solyc06g009190.2 PE=3 SV=1 - [K4C3U9_SOLLC]	0.467471	0.387073	0.42349	0.00610527
A0A022RDY1	Uncharacterized protein OS=Erythranthe guttata GN=MIMGU_mgv1a004684mg PE=4 SV=1 - [A0A022RDY1_ERYGU]	0.406131	0.447186	0.425671	0.00642015
S8BTX0	Uncharacterized protein (Fragment) OS=Genlisea aurea GN=M569_16993 PE=4 SV=1 - [S8BTX0_9LAMI]	0.419367	0.437382	0.428185	0.00679913
M0ZV97	Alpha-galactosidase OS=Solanum tuberosum GN=PGSC0003DMG400003465 PE=3 SV=1 - [M0ZV97_SOLTU]	0.391716	0.473662	0.428809	0.0068958
A0A022RQ00	Uncharacterized protein OS=Erythranthe guttata GN=MIMGU_mgv1a010397mg PE=3 SV=1 - [A0A022RQ00_ERYGU]	0.817564	0.295035	0.433598	0.0076752
S8C8H1	Uncharacterized protein OS=Genlisea aurea GN=M569_14111 PE=4 SV=1 - [S8C8H1_9LAMI]	0.43399	0.439487	0.436722	0.00822011
A0A090A1D7	Cysteine synthase OS=Gentiana triflora GN=GtOASTL3 PE=2 SV=1 - [A0A090A1D7_GENTR]	0.428625	0.44976	0.438938	0.00862492
S8EHR2	Purple acid phosphatase (Fragment) OS=Genlisea aurea GN=M569_02506 PE=3 SV=1 - [S8EHR2_9LAMI]	0.428051	0.462455	0.444589	0.00972831
M1AGK5	Uncharacterized protein OS=Solanum tuberosum GN=PGSC0003DMG400008673 PE=4 SV=1 - [M1AGK5_SOLTU]	0.456626	0.437652	0.446938	0.0102184
K4DBN5	Uncharacterized protein OS=Solanum lycopersicum GN=Solyc12g006980.1 PE=4 SV=1 - [K4DBN5_SOLLC]	0.452968	0.442013	0.447424	0.0103221
M1AF15	Uncharacterized protein OS=Solanum tuberosum GN=PGSC0003DMG400008297 PE=4 SV=1 - [M1AF15_SOLTU]	0.641347	0.344206	0.447983	0.0104425
A0A022RUV4	Uncharacterized protein OS=Erythranthe guttata GN=MIMGU_mgv1a011502mg PE=4 SV=1 - [A0A022RUV4_ERYGU]	0.432197	0.465993	0.448459	0.0105459
B5A7K1	Endo-beta-1,4-glucanase (Fragment) OS=Manilkara zapota GN=CEL PE=2 SV=1 - [B5A7K1_MANZA]	0.429082	0.472033	0.449534	0.0107823
A0A068UQ75	Phospholipase D OS=Coffea canephora GN=GSCOC_T00031134001 PE=3 SV=1 - [A0A068UQ75_COFCA]	0.448126	0.458153	0.453084	0.0115922
Q5DNZ6	Chloroplast chlorophyll a-b binding protein (Fragment) OS=Nicotiana tabacum PE=2 SV=1 - [Q5DNZ6_TOBAC]	0.505752	0.411809	0.453972	0.0118019
C7BBB6	Allene oxide synthase OS=Camellia sinensis GN=aos1 PE=2 SV=1 - [C7BBB6_CAMSI]	0.487446	0.428169	0.455889	0.012265
M1B522	Uncharacterized protein OS=Solanum tuberosum GN=PGSC0003DMG400014370 PE=4 SV=1 - [M1B522_SOLTU]	0.437975	0.481519	0.458716	0.0129734
A0A068U363	Coffea canephora DH200=94 genomic scaffold, scaffold_8 OS=Coffea canephora GN=GSCOC_T00040037001 PE=4 SV=1 - [A0A068U363_COFCA]	0.452399	0.468956	0.460529	0.0134441
A0A022RBD9	Uncharacterized protein OS=Erythranthe guttata GN=MIMGU_mgv1a005905mg PE=3 SV=1 - [A0A022RBD9_ERYGU]	0.427876	0.511975	0.466163	0.0149915
Q0PWS5	Chloroplast pigment-binding protein CP26 OS=Nicotiana tabacum GN=Lhcb5 PE=2 SV=1 - [Q0PWS5_TOBAC]	0.468277	0.469066	0.468671	0.015723
M1AAJ4	Uncharacterized protein OS=Solanum tuberosum GN=PGSC0003DMG400007141 PE=3 SV=1 - [M1AAJ4_SOLTU]	0.539602	0.415313	0.469369	0.0159312
A0A0A0YQF5	Glyceraldehyde-3-phosphate dehydrogenase OS=Panax notoginseng GN=GAPDH PE=2 SV=1 - [A0A0A0YQF5_9APIA]	0.465215	0.477092	0.471078	0.0164503
A0A022QDL6	Uncharacterized protein OS=Erythranthe guttata GN=MIMGU_mgv1a024571mg PE=3 SV=1 - [A0A022QDL6_ERYGU]	0.483273	0.460315	0.471514	0.0165847
A0A022PQI0	Uncharacterized protein OS=Erythranthe guttata GN=MIMGU_mgv1a000215mg PE=4 SV=1 - [A0A022PQI0_ERYGU]	0.532377	0.427208	0.474029	0.0173766
A0A068V7M6	Coffea canephora DH200=94 genomic scaffold, scaffold_135 OS=Coffea canephora GN=GSCOC_T00019240001 PE=4 SV=1 - [A0A068V7M6_COFCA]	0.475356	0.47711	0.476231	0.0180934
E3NYI5	Glutathione reductase OS=Ipomoea batatas PE=2 SV=1 - [E3NYI5_IPOBA]	0.493699	0.464719	0.478771	0.0189479
P85076	Pectinesterase OS=Actinidia deliciosa PE=1 SV=1 - [PME_ACTDE]	0.47349	0.493235	0.483161	0.0204966
M1CDK0	Uncharacterized protein OS=Solanum tuberosum GN=PGSC0003DMG400025345 PE=4 SV=1 - [M1CDK0_SOLTU]	0.460241	0.514435	0.485832	0.0214845
Q6L6S0	Beta-cyanoalanine synthase (Fragment) OS=Diospyros kaki GN=DkCAS1 PE=2 SV=1 - [Q6L6S0_DIOKA]	0.502695	0.486495	0.494462	0.024923
C7A7X6	Endo-beta-mannanase OS=Actinidia arguta GN=MAN1 PE=2 SV=1 - [C7A7X6_9ERIC]	0.447753	0.552627	0.494692	0.0250199
A0A022QXZ1	Uncharacterized protein OS=Erythranthe guttata GN=MIMGU_mgv1a000273mg PE=4 SV=1 - [A0A022QXZ1_ERYGU]	0.464855	0.531057	0.495755	0.0254715
Q9XH52	Cysteine proteinase inhibitor OS=Artemisia vulgaris GN=CPI PE=2 SV=1 - [Q9XH52_ARTVU]	0.4645	0.538608	0.498817	0.0268059
A0A068V3T7	Coffea canephora DH200=94 genomic scaffold, scaffold_98 OS=Coffea canephora GN=GSCOC_T00043006001 PE=4 SV=1 - [A0A068V3T7_COFCA]	0.522375	0.481017	0.500844	0.0277177
K4BBK4	Uncharacterized protein OS=Solanum lycopersicum GN=Solyc02g086970.2 PE=3 SV=1 - [K4BBK4_SOLLC]	0.462347	0.547981	0.501535	0.0280338
B0FTZ8	Nectar protein 1 (Fragment) OS=Jacaranda mimosifolia PE=2 SV=1 - [B0FTZ8_JACMI]	0.468039	0.548481	0.505077	0.0296959
M1DDR8	UDP-glucose 6-dehydrogenase OS=Solanum tuberosum GN=PGSC0003DMG400036966 PE=3 SV=1 - [M1DDR8_SOLTU]	0.479579	0.534798	0.505686	0.0299885
P30708	Probable phospholipid hydroperoxide glutathione peroxidase OS=Nicotiana sylvestris PE=2 SV=1 - [GPX4_NICSY]	0.510643	0.501229	0.505892	0.0300882
B5B036	TCH OS=Ipomoea batatas PE=2 SV=1 - [B5B036_IPOBA]	0.452873	0.575554	0.506896	0.0305769
Q75WV0	ALG2-interacting protein X OS=Nicotiana tabacum GN=HMA9 PE=2 SV=1 - [Q75WV0_TOBAC]	0.479862	0.545314	0.510499	0.0323785
A0A022Q429	Pectinesterase OS=Erythranthe guttata GN=MIMGU_mgv1a003278mg PE=3 SV=1 - [A0A022Q429_ERYGU]	0.514698	0.512226	0.513459	0.0339163
K4DE28	Uncharacterized protein OS=Solanum lycopersicum GN=Solyc12g035710.1 PE=4 SV=1 - [K4DE28_SOLLC]	0.549387	0.485138	0.515267	0.0348814
Q75XU8	T(S)14-3-3 protein (Fragment) OS=Nicotiana tabacum GN=T(S)14-3-3 PE=2 SV=1 - [Q75XU8_TOBAC]	0.466345	0.576268	0.515512	0.0350134
M1D7H3	Uncharacterized protein OS=Solanum tuberosum GN=PGSC0003DMG400033698 PE=4 SV=1 - [M1D7H3_SOLTU]	0.470433	0.573251	0.516777	0.0357025
A2TGW3	4-diphosphocytidyl-2-C-methyl-D-erythritol kinase OS=Picrorhiza kurrooa GN=IspE PE=2 SV=1 - [A2TGW3_9LAMI]	0.551119	0.490714	0.519166	0.0370297
A5HII9	Actinidin Act4a OS=Actinidia eriantha PE=2 SV=1 - [A5HII9_ACTER]	0.512914	0.525633	0.519195	0.0370465
A0A022RYZ9	Alpha-1,4 glucan phosphorylase OS=Erythranthe guttata GN=MIMGU_mgv1a001277mg PE=3 SV=1 - [A0A022RYZ9_ERYGU]	0.523319	0.516007	0.519637	0.0372958
A0A0J9YZP8	Uncharacterized protein OS=Solanum lycopersicum PE=3 SV=1 - [A0A0J9YZP8_SOLLC]	0.454924	0.608733	0.520708	0.0379055
A1X873	Allene oxide synthase protein OS=Lonicera japonica PE=2 SV=1 - [A1X873_LONJA]	0.539845	0.503758	0.521178	0.0381754
A0A022Q884	Uncharacterized protein OS=Erythranthe guttata GN=MIMGU_mgv1a000995mg PE=3 SV=1 - [A0A022Q884_ERYGU]	0.538804	0.506859	0.522343	0.0388508
A0A022QW84	Uncharacterized protein OS=Erythranthe guttata GN=MIMGU_mgv1a008865mg PE=4 SV=1 - [A0A022QW84_ERYGU]	0.52858	0.520495	0.524507	0.0401268
K4CRK7	Uncharacterized protein OS=Solanum lycopersicum GN=Solyc09g011810.2 PE=3 SV=1 - [K4CRK7_SOLLC]	0.546107	0.50897	0.526885	0.0415641
M1AS87	Uncharacterized protein OS=Solanum tuberosum GN=PGSC0003DMG400011197 PE=3 SV=1 - [M1AS87_SOLTU]	0.580669	0.485976	0.529119	0.0429478
Q8S917	Phosphoenolpyruvate carboxylase (Fragment) OS=Nicotiana sylvestris GN=Nsppc1 PE=4 SV=1 - [Q8S917_NICSY]	0.505272	0.569854	0.535623	0.0471632
A0A068UM16	Coffea canephora DH200=94 genomic scaffold, scaffold_38 OS=Coffea canephora GN=GSCOC_T00028894001 PE=4 SV=1 - [A0A068UM16_COFCA]	0.51752	0.55535	0.535768	0.0472603
A0A022QNJ5	Pectinesterase OS=Erythranthe guttata GN=MIMGU_mgv1a003055mg PE=3 SV=1 - [A0A022QNJ5_ERYGU]	0.525747	0.547128	0.536225	0.0475673
A0A068U7Z9	Uncharacterized protein OS=Coffea canephora GN=GSCOC_T00016149001 PE=4 SV=1 - [A0A068U7Z9_COFCA]	0.541033	0.536482	0.538748	0.0492893
A0A068TPA7	Coffea canephora DH200=94 genomic scaffold, scaffold_2 OS=Coffea canephora GN=GSCOC_T00021807001 PE=4 SV=1 - [A0A068TPA7_COFCA]	7.92841	7.15873	7.52394	9.53327e-12
A0A068U8Z8	Coffea canephora DH200=94 genomic scaffold, scaffold_15 OS=Coffea canephora GN=GSCOC_T00019945001 PE=3 SV=1 - [A0A068U8Z8_COFCA]	7.59535	6.31433	6.89585	7.01517e-11
A0A022PWL2	Uncharacterized protein OS=Erythranthe guttata GN=MIMGU_mgv1a009825mg PE=3 SV=1 - [A0A022PWL2_ERYGU]	9.27349	4.17794	5.76059	3.30645e-09
B2BJH0	Photosystem II 10 kDa polypeptide (Fragment) OS=Olea europaea PE=2 SV=1 - [B2BJH0_OLEEU]	5.61071	5.4131	5.51014	8.10903e-09
T2BQ67	Cysteine protease CP15 OS=Nicotiana tabacum GN=CP15 PE=2 SV=1 - [T2BQ67_TOBAC]	5.40283	4.85211	5.11268	3.49782e-08
F4YFK1	Photosystem I reaction center subunit XI (Fragment) OS=Camellia sinensis PE=2 SV=1 - [F4YFK1_CAMSI]	3.60675	4.96078	4.17677	1.33291e-06
I3NU83	Photosystem II subunit H (Fragment) OS=Thomandersia laurifolia GN=psbH PE=4 SV=1 - [I3NU83_9LAMI]	3.28132	5.70395	4.16604	1.39206e-06
A0A068UZ98	Phosphoglycerate kinase OS=Coffea canephora GN=GSCOC_T00038571001 PE=3 SV=1 - [A0A068UZ98_COFCA]	4.11221	3.69307	3.89138	4.28903e-06
A0A0A0YQW8	Putative Rubisco activase isoform 2 OS=Gardenia jasminoides PE=2 SV=1 - [A0A0A0YQW8_GARJA]	4.65794	3.32209	3.8782	4.53005e-06
I3NU95	Photosystem II subunit H (Fragment) OS=Martynia annua GN=psbH PE=4 SV=1 - [I3NU95_MARAU]	3.15816	4.59584	3.74372	7.93951e-06
M0ZW44	Uncharacterized protein OS=Solanum tuberosum GN=PGSC0003DMG400003641 PE=4 SV=1 - [M0ZW44_SOLTU]	3.06571	4.56859	3.66922	1.08633e-05
K4C8T4	40S ribosomal protein SA OS=Solanum lycopersicum GN=Solyc06g072120.2 PE=3 SV=1 - [K4C8T4_SOLLC]	2.4653	6.32785	3.54822	1.81506e-05
V9HZ13	Endochitinase OS=Nicotiana attenuata PE=2 SV=1 - [V9HZ13_NICAT]	3.83404	3.21825	3.49926	2.23724e-05
C3RXI5	Plastid transketolase OS=Nicotiana tabacum PE=2 SV=1 - [C3RXI5_TOBAC]	3.3918	3.5317	3.46033	2.6435e-05
L7Z7Y1	Phenylalanine ammonia-lyase OS=Lonicera japonica GN=PAL3 PE=2 SV=1 - [L7Z7Y1_LONJA]	2.96881	4.14513	3.45972	2.6505e-05
Q6RG00	Proteinase inhibitor (Fragment) OS=Capsicum annuum PE=2 SV=1 - [Q6RG00_CAPAN]	3.47036	3.25351	3.35844	4.10116e-05
A0A068UGR1	Uncharacterized protein OS=Coffea canephora GN=GSCOC_T00024654001 PE=4 SV=1 - [A0A068UGR1_COFCA]	3.12614	3.58112	3.3382	4.47684e-05
A0A068V9A4	Uncharacterized protein OS=Coffea canephora GN=GSCOC_T00011166001 PE=4 SV=1 - [A0A068V9A4_COFCA]	3.41398	3.11831	3.25945	6.30411e-05
A9XLF3	Uncharacterized protein OS=Petunia integrifolia subsp. inflata GN=13.PETUNIA.7 PE=4 SV=1 - [A9XLF3_PETIN]	3.43505	3.02371	3.21628	7.61186e-05
L0HT24	Heat shock protein 70 OS=Lactuca sativa GN=hsp70 PE=2 SV=1 - [L0HT24_LACSA]	3.01593	3.27723	3.14115	0.000105819
A0A068UU04	Uncharacterized protein OS=Coffea canephora GN=GSCOC_T00035229001 PE=4 SV=1 - [A0A068UU04_COFCA]	3.87025	2.56377	3.08437	0.000135899
A0A022RII6	Uncharacterized protein OS=Erythranthe guttata GN=MIMGU_mgv1a003137mg PE=4 SV=1 - [A0A022RII6_ERYGU]	3.59542	2.58259	3.00598	0.00019226
Q8SLM6	Ribulose 1,5-bisphosphate carboxylase/oxygenase (Fragment) OS=Bruinsmia styracoides GN=rbcL PE=3 SV=1 - [Q8SLM6_9ERIC]	2.9675	3.0355	3.00112	0.000196457
M1BDD9	Ribosomal protein L37 OS=Solanum tuberosum GN=PGSC0003DMG400016534 PE=3 SV=1 - [M1BDD9_SOLTU]	3.27712	2.63656	2.92215	0.000279179
K4DGP1	Inositol-tetrakisphosphate 1-kinase OS=Solanum lycopersicum GN=Solyc12g088200.1 PE=3 SV=1 - [K4DGP1_SOLLC]	3.12448	2.68802	2.88987	0.000322477
K4CEJ0	Uncharacterized protein OS=Solanum lycopersicum GN=GABA-TP1 PE=3 SV=1 - [K4CEJ0_SOLLC]	3.4835	2.36634	2.81824	0.000444458
A0A068UDB6	Uncharacterized protein OS=Coffea canephora GN=GSCOC_T00023446001 PE=4 SV=1 - [A0A068UDB6_COFCA]	2.78916	2.80131	2.79522	0.000492877
Q5XTR2	Phenylalanine ammonia-lyase (Fragment) OS=Olea europaea GN=PAL PE=4 SV=1 - [Q5XTR2_OLEEU]	2.4443	3.20133	2.77206	0.000546986
Q6Y2X7	Ribulose-1,5-bisphosphate carboxylase/oxygenase large subunit (Fragment) OS=Delarbrea balansae GN=rbcL PE=3 SV=1 - [Q6Y2X7_9APIA]	2.51741	3.07895	2.77001	0.000552057
S8E1F6	Luminal-binding protein 5 (Fragment) OS=Genlisea aurea GN=M569_05281 PE=3 SV=1 - [S8E1F6_9LAMI]	2.56552	2.85248	2.7014	0.000752176
Q6IV17	Protein disulfide-isomerase OS=Ipomoea batatas PE=2 SV=1 - [Q6IV17_IPOBA]	2.74436	2.54464	2.64073	0.000989626
A0A022Q1C3	Uncharacterized protein OS=Erythranthe guttata GN=MIMGU_mgv1a001311mg PE=3 SV=1 - [A0A022Q1C3_ERYGU]	2.33172	3.02281	2.63267	0.00102642
A0A022QVT7	Uncharacterized protein OS=Erythranthe guttata GN=MIMGU_mgv1a003115mg PE=3 SV=1 - [A0A022QVT7_ERYGU]	2.47815	2.79528	2.62718	0.00105228
Q40826	Small heat shock protein OS=Petroselinum crispum PE=2 SV=1 - [Q40826_PETCR]	3.10715	2.2057	2.57995	0.00130365
K4CUW6	Uncharacterized protein OS=Solanum lycopersicum GN=Solyc09g072900.2 PE=4 SV=1 - [K4CUW6_SOLLC]	2.60617	2.51281	2.55864	0.00143612
P93976	Ribulose-1,5-bisphosphate carboxylase, large subunit (Fragment) OS=Didymosalpinx norae GN=rbcL PE=3 SV=1 - [P93976_9GENT]	2.54088	2.55203	2.54645	0.00151793
Q6EMB9	Small heat shock protein OS=Capsicum annuum GN=CPsHSP PE=2 SV=1 - [Q6EMB9_CAPAN]	2.63992	2.45521	2.54422	0.00153338
A0A068TNZ0	Coffea canephora DH200=94 genomic scaffold, scaffold_1 OS=Coffea canephora GN=GSCOC_T00015118001 PE=4 SV=1 - [A0A068TNZ0_COFCA]	2.58198	2.44931	2.5139	0.0017601
A0A068UBZ4	Uncharacterized protein OS=Coffea canephora GN=GSCOC_T00021066001 PE=4 SV=1 - [A0A068UBZ4_COFCA]	2.62738	2.38384	2.49969	0.00187761
A0A022QU43	Fructose-bisphosphate aldolase OS=Erythranthe guttata GN=MIMGU_mgv1a007804mg PE=3 SV=1 - [A0A022QU43_ERYGU]	2.50965	2.47374	2.49157	0.00194838
Q9FPT9	Glutamine synthetase OS=Solanum tuberosum GN=gln PE=2 SV=2 - [Q9FPT9_SOLTU]	2.28585	2.71985	2.48403	0.00201636
A7WLE8	Chloroplast small heat shock protein (Fragment) OS=Rhododendron kawakamii GN=cpsHSP PE=3 SV=1 - [A7WLE8_9ERIC]	3.4986	1.9253	2.48376	0.00201883
Q0ZDG5	Lipoxygenase 4 (Fragment) OS=Actinidia deliciosa PE=2 SV=1 - [Q0ZDG5_ACTDE]	2.37682	2.49822	2.43601	0.00250958
M4SM93	Elongation factor 1-alpha (Fragment) OS=Atropa belladonna GN=EF-1A PE=2 SV=1 - [M4SM93_ATRBE]	2.38698	2.44324	2.41478	0.00276472
Q9FEW9	12-oxophytodienoate reductase 3 OS=Solanum lycopersicum GN=OPR3 PE=1 SV=1 - [OPR3_SOLLC]	2.07834	2.86558	2.40928	0.00283492
K7WJS8	Photosystem I subunit XI Mrna OS=Solanum tuberosum PE=2 SV=1 - [K7WJS8_SOLTU]	2.08866	2.83387	2.40486	0.00289272
Q68A01	Ferredoxin (Fragment) OS=Brugmansia arborea GN=fed PE=2 SV=1 - [Q68A01_BRUAR]	2.31493	2.47335	2.39152	0.0030742
M1B4S3	Uncharacterized protein OS=Solanum tuberosum GN=PGSC0003DMG402014290 PE=4 SV=1 - [M1B4S3_SOLTU]	2.08643	2.76891	2.3797	0.00324463
K4CXM0	Uncharacterized protein OS=Solanum lycopersicum GN=Solyc10g006900.2 PE=4 SV=1 - [K4CXM0_SOLLC]	2.55545	2.17404	2.34937	0.00372646
K4BW79	2-methylene-furan-3-one reductase OS=Solanum lycopersicum GN=EO PE=1 SV=1 - [ENOX_SOLLC]	2.49246	2.20573	2.34035	0.00388317
K4CGT0	Uncharacterized protein OS=Solanum lycopersicum GN=Solyc07g062470.2 PE=4 SV=1 - [K4CGT0_SOLLC]	2.18629	2.51352	2.33851	0.00391586
A0A068UMB3	Uncharacterized protein OS=Coffea canephora GN=GSCOC_T00028729001 PE=3 SV=1 - [A0A068UMB3_COFCA]	2.0848	2.5727	2.30319	0.00460118
K4CUT2	Uncharacterized protein OS=Solanum lycopersicum GN=Solyc09g072560.2 PE=4 SV=1 - [K4CUT2_SOLLC]	2.59941	2.05804	2.29726	0.00472761
Q31948	Ribulose bisphosphate carboxylase large chain (Fragment) OS=Cornus alternifolia GN=rbcL PE=3 SV=3 - [RBL_CORAT]	2.57437	2.06303	2.29051	0.00487568
Q2PF15	Benzoyl CoA benzoic acid benzoyltransferase OS=Verbena hybrida PE=2 SV=1 - [Q2PF15_VERHY]	2.21253	2.35154	2.27992	0.00511725
A0A068EWI5	Elongation factor 1-alpha OS=Carthamus tinctorius GN=EF1 PE=2 SV=1 - [A0A068EWI5_CARTI]	3.31766	1.67953	2.2301	0.00642469
A0A068URI5	Protein disulfide-isomerase OS=Coffea canephora GN=GSCOC_T00031889001 PE=3 SV=1 - [A0A068URI5_COFCA]	2.23303	2.21933	2.22616	0.00654131
P93986	Ribulose-1,5-bisphosphate carboxylase, large subunit (Fragment) OS=Casasia clusiifolia GN=rbcL PE=3 SV=1 - [P93986_9GENT]	2.29075	2.15109	2.21872	0.00676726
A0A022RF90	Uncharacterized protein OS=Erythranthe guttata GN=MIMGU_mgv1a021874mg PE=4 SV=1 - [A0A022RF90_ERYGU]	2.28501	2.10588	2.19179	0.00765237
K4D1N1	Uncharacterized protein OS=Solanum lycopersicum GN=Solyc10g074390.1 PE=4 SV=1 - [K4D1N1_SOLLC]	2.41723	1.964	2.16718	0.00856204
M0ZY49	Ribulose bisphosphate carboxylase small chain OS=Solanum tuberosum GN=PGSC0003DMG400004097 PE=3 SV=1 - [M0ZY49_SOLTU]	2.09585	2.22096	2.15659	0.00898551
Q39613	Peptidyl-prolyl cis-trans isomerase OS=Catharanthus roseus GN=PCKR1 PE=1 SV=1 - [CYPH_CATRO]	2.01401	2.27055	2.1346	0.00993311
A0A068U705	Coffea canephora DH200=94 genomic scaffold, scaffold_9 OS=Coffea canephora GN=GSCOC_T00041971001 PE=4 SV=1 - [A0A068U705_COFCA]	2.16468	2.09877	2.13121	0.0100877
A0A022RRE6	Uncharacterized protein OS=Erythranthe guttata GN=MIMGU_mgv1a012779mg PE=4 SV=1 - [A0A022RRE6_ERYGU]	2.173	2.06213	2.11612	0.0108061
A0A068UDD6	Laccase OS=Coffea canephora GN=GSCOC_T00023390001 PE=3 SV=1 - [A0A068UDD6_COFCA]	2.35621	1.9184	2.11488	0.0108669
M1AHH2	Uncharacterized protein OS=Solanum tuberosum GN=PGSC0003DMG400008888 PE=4 SV=1 - [M1AHH2_SOLTU]	1.96268	2.26301	2.10217	0.0115147
A0A068U1X4	Coffea canephora DH200=94 genomic scaffold, scaffold_7 OS=Coffea canephora GN=GSCOC_T00036704001 PE=3 SV=1 - [A0A068U1X4_COFCA]	2.33072	1.88489	2.08423	0.0124943
Q1L5Z5	DNA-directed RNA polymerase (Fragment) OS=Rhododendron macrophyllum GN=RPB1 PE=3 SV=1 - [Q1L5Z5_RHOMC]	2.50033	1.71834	2.03686	0.0154957
S8CIS5	Uncharacterized protein (Fragment) OS=Genlisea aurea GN=M569_10201 PE=4 SV=1 - [S8CIS5_9LAMI]	2.11609	1.95897	2.0345	0.0156628
A0A068V6G5	Uncharacterized protein OS=Coffea canephora GN=GSCOC_T00015338001 PE=3 SV=1 - [A0A068V6G5_COFCA]	1.97171	2.07914	2.024	0.0164269
S8CP33	Uncharacterized protein (Fragment) OS=Genlisea aurea GN=M569_08186 PE=4 SV=1 - [S8CP33_9LAMI]	2.06753	1.93921	2.00132	0.0182061
S8E517	Ribosomal protein L37 (Fragment) OS=Genlisea aurea GN=M569_03921 PE=3 SV=1 - [S8E517_9LAMI]	2.01879	1.9549	1.98633	0.0194847
B8LFH7	Peptidyl-prolyl cis-trans isomerase OS=Ipomoea batatas PE=2 SV=1 - [B8LFH7_IPOBA]	1.8392	2.15402	1.9842	0.0196734
M0ZG39	Uncharacterized protein OS=Solanum tuberosum GN=PGSC0003DMG401000029 PE=4 SV=1 - [M0ZG39_SOLTU]	2.1523	1.82517	1.97528	0.0204828
S4SII1	Heat shock protein 17.2 OS=Primula forrestii GN=hsp 17.2 PE=2 SV=1 - [S4SII1_9ERIC]	2.09788	1.82656	1.95284	0.0226694
M1CTG3	Uncharacterized protein OS=Solanum tuberosum GN=PGSC0003DMG400028869 PE=4 SV=1 - [M1CTG3_SOLTU]	2.09531	1.82258	1.94945	0.0230181
P94041	Ribulose-1,5-bisphosphate carboxylase, large subunit (Fragment) OS=Randia ruiziana GN=rbcL PE=3 SV=1 - [P94041_9GENT]	1.87759	2.00932	1.94122	0.0238892
K4B063	AGO4D OS=Solanum lycopersicum GN=Solyc01g096750.1 PE=2 SV=1 - [K4B063_SOLLC]	2.07657	1.81562	1.93734	0.0243106
P00054	Cytochrome c OS=Sesamum indicum PE=1 SV=1 - [CYC_SESIN]	1.59631	2.41171	1.92107	0.0261604
A0A022RM19	Uncharacterized protein OS=Erythranthe guttata GN=MIMGU_mgv1a005128mg PE=3 SV=1 - [A0A022RM19_ERYGU]	2.80937	1.45945	1.92097	0.0261724
S8DN51	Uncharacterized protein (Fragment) OS=Genlisea aurea GN=M569_13650 PE=3 SV=1 - [S8DN51_9LAMI]	2.06521	1.79107	1.9184	0.026477
M1A136	Uncharacterized protein OS=Solanum tuberosum GN=PGSC0003DMG400004838 PE=4 SV=1 - [M1A136_SOLTU]	2.18947	1.66655	1.89255	0.029739
K4D2D4	Uncharacterized protein OS=Solanum lycopersicum GN=Solyc10g078930.1 PE=4 SV=1 - [K4D2D4_SOLLC]	1.8781	1.87717	1.87763	0.0317979
M1C5S7	Uncharacterized protein OS=Solanum tuberosum GN=PGSC0003DMG400023492 PE=4 SV=1 - [M1C5S7_SOLTU]	1.81044	1.94538	1.87549	0.0321054
A0A068UL21	Histone H2A OS=Coffea canephora GN=GSCOC_T00028179001 PE=3 SV=1 - [A0A068UL21_COFCA]	2.0868	1.69886	1.87295	0.0324721
B1PXG7	Laccase OS=Solanum lycopersicum PE=2 SV=1 - [B1PXG7_SOLLC]	1.94453	1.80371	1.87148	0.0326877
H8ZVP2	Histone H3 (Fragment) OS=Micromeria varia GN=histone H3 PE=3 SV=1 - [H8ZVP2_9LAMI]	2.02729	1.72065	1.86142	0.0341928
S8DB47	Multiprotein bridging factor 1a OS=Genlisea aurea GN=M569_14882 PE=4 SV=1 - [S8DB47_9LAMI]	1.78607	1.92424	1.85258	0.0355725
A5HII8	Actinidin Act3a OS=Actinidia eriantha PE=2 SV=1 - [A5HII8_ACTER]	1.79444	1.9098	1.85032	0.0359332
A0A068VIM7	Histone H2A OS=Coffea canephora GN=GSCOC_T00005157001 PE=3 SV=1 - [A0A068VIM7_COFCA]	1.91231	1.78673	1.84739	0.0364075
A0A068V873	Coffea canephora DH200=94 genomic scaffold, scaffold_135 OS=Coffea canephora GN=GSCOC_T00019209001 PE=3 SV=1 - [A0A068V873_COFCA]	1.85727	1.8182	1.83753	0.0380466
A0A0D5NRV2	Glyceraldehyde-3-phosphate dehydrogenase OS=Capsicum annuum PE=2 SV=1 - [A0A0D5NRV2_CAPAN]	1.83651	1.83464	1.83557	0.0383796
M1AE78	Uncharacterized protein OS=Solanum tuberosum GN=PGSC0003DMG400008075 PE=4 SV=1 - [M1AE78_SOLTU]	2.88219	1.34078	1.83018	0.0393149
A0A068TM02	Coffea canephora DH200=94 genomic scaffold, scaffold_1 OS=Coffea canephora GN=GSCOC_T00014484001 PE=3 SV=1 - [A0A068TM02_COFCA]	1.67197	1.99408	1.81888	0.0413444
D0EWD6	Heat shock protein 90 OS=Ipomoea nil PE=2 SV=1 - [D0EWD6_IPONI]	1.8632	1.76831	1.81452	0.0421549
A0A022RRK3	Uncharacterized protein OS=Erythranthe guttata GN=MIMGU_mgv1a011818mg PE=4 SV=1 - [A0A022RRK3_ERYGU]	2.10173	1.58838	1.80935	0.0431348
K4CR90	Uncharacterized protein OS=Solanum lycopersicum GN=Solyc09g010630.2 PE=3 SV=1 - [K4CR90_SOLLC]	1.82518	1.78653	1.80565	0.0438501
A0A068TNM0	Coffea canephora DH200=94 genomic scaffold, scaffold_1 OS=Coffea canephora GN=GSCOC_T00014155001 PE=4 SV=1 - [A0A068TNM0_COFCA]	1.94148	1.68732	1.8055	0.0438795
M1D5Y8	Uncharacterized protein OS=Solanum tuberosum GN=PGSC0003DMG400032546 PE=3 SV=1 - [M1D5Y8_SOLTU]	1.66285	1.9672	1.80227	0.044514
A0A068UF36	Coffea canephora DH200=94 genomic scaffold, scaffold_20 OS=Coffea canephora GN=GSCOC_T00022881001 PE=3 SV=1 - [A0A068UF36_COFCA]	1.70822	1.89819	1.7982	0.0453257
Q03684	Luminal-binding protein 4 OS=Nicotiana tabacum GN=BIP4 PE=2 SV=1 - [BIP4_TOBAC]	1.71996	1.87012	1.7919	0.0466098
P85206	Non-specific lipid-transfer protein 2 OS=Actinidia deliciosa PE=1 SV=1 - [NLTP2_ACTDE]	2.34702	1.44309	1.78726	0.0475783

## Sheet: D vs C
Table S1 D: Protein quantitation at 70 DAF and 100 DAF in ‘Yongfengyihao’
Accession	Description	D1/C	D2/C	average D/C	Significance A
L7TUK4	Thaumatin-like protein OS=Actinidia deliciosa GN=TLP4 PE=2 SV=1 - [L7TUK4_ACTDE]	6.67419	5.13847	5.90633	1.75631e-25
A0A022RNK7	Uncharacterized protein OS=Erythranthe guttata GN=MIMGU_mgv1a012874mg PE=4 SV=1 - [A0A022RNK7_ERYGU]	5.17818	4.78923	4.9837	3.96799e-21
M1C704	Uncharacterized protein OS=Solanum tuberosum GN=PGSC0003DMG400023762 PE=4 SV=1 - [M1C704_SOLTU]	5.58651	3.81249	4.6995	1.00892e-19
A0A068TMA4	Coffea canephora DH200=94 genomic scaffold, scaffold_1 OS=Coffea canephora GN=GSCOC_T00014676001 PE=3 SV=1 - [A0A068TMA4_COFCA]	4.46136	4.11399	4.28767	1.24827e-17
P83326	Pectinesterase inhibitor OS=Actinidia deliciosa GN=PMEI PE=1 SV=2 - [PMEI_ACTDE]	4.73644	3.75539	4.24592	2.05222e-17
L7TV20	Thaumatin-like protein OS=Actinidia chinensis GN=TLP2 PE=2 SV=1 - [L7TV20_ACTCH]	4.21061	3.14004	3.67532	2.14391e-14
A0A022RVP5	Uncharacterized protein OS=Erythranthe guttata GN=MIMGU_mgv1a011073mg PE=4 SV=1 - [A0A022RVP5_ERYGU]	3.91748	3.09868	3.50808	1.73626e-13
A0A022REN6	Uncharacterized protein OS=Erythranthe guttata GN=MIMGU_mgv1a004669mg PE=3 SV=1 - [A0A022REN6_ERYGU]	3.25607	3.47182	3.36394	1.07284e-12
L7TT88	Kiwellin OS=Actinidia arguta GN=Kwl1 PE=2 SV=1 - [L7TT88_9ERIC]	3.53591	2.99465	3.26528	3.7666e-12
Q7YL88	ATP synthase subunit beta (Fragment) OS=Pennantia cunninghamii GN=atpB PE=3 SV=1 - [Q7YL88_9APIA]	3.7645	2.39104	3.07777	4.17544e-11
E5DKA5	ATP synthase subunit alpha (Fragment) OS=Helwingia japonica GN=atp1 PE=3 SV=1 - [E5DKA5_9ASTE]	2.84642	2.93831	2.89236	4.60078e-10
L7TT83	Kiwellin OS=Actinidia chinensis GN=Kwl1 PE=1 SV=1 - [L7TT83_ACTCH]	3.1602	2.49106	2.82563	1.09563e-09
K4CVH2	Uncharacterized protein OS=Solanum lycopersicum GN=Solyc09g075950.1 PE=3 SV=1 - [K4CVH2_SOLLC]	1.99915	3.4575	2.72832	3.89414e-09
A0A022R3D0	Aldose 1-epimerase OS=Erythranthe guttata GN=MIMGU_mgv1a009621mg PE=3 SV=1 - [A0A022R3D0_ERYGU]	2.76827	2.60845	2.68836	6.56043e-09
A0A022RQ00	Uncharacterized protein OS=Erythranthe guttata GN=MIMGU_mgv1a010397mg PE=3 SV=1 - [A0A022RQ00_ERYGU]	1.39163	3.87282	2.63222	1.3656e-08
A0A068U3V8	Alpha-1,4 glucan phosphorylase OS=Coffea canephora GN=GSCOC_T00039653001 PE=3 SV=1 - [A0A068U3V8_COFCA]	2.64126	2.53086	2.58606	2.49617e-08
Q93XD4	Thaumatin-like protein OS=Sambucus nigra GN=TLPl PE=2 SV=1 - [Q93XD4_SAMNI]	3.03543	1.91716	2.4763	1.04702e-07
S8BYV1	Pyrophosphate-energized vacuolar membrane proton pump (Fragment) OS=Genlisea aurea GN=M569_15221 PE=4 SV=1 - [S8BYV1_9LAMI]	2.32507	2.42498	2.37502	3.9225e-07
A0A090A1D7	Cysteine synthase OS=Gentiana triflora GN=GtOASTL3 PE=2 SV=1 - [A0A090A1D7_GENTR]	2.35009	2.24925	2.29967	1.0449e-06
M1AP88	Uncharacterized protein OS=Solanum tuberosum GN=PGSC0003DMG400010467 PE=4 SV=1 - [M1AP88_SOLTU]	2.16284	2.43506	2.29895	1.05473e-06
A0A022RJP1	Uncharacterized protein OS=Erythranthe guttata GN=MIMGU_mgv1a003089mg PE=4 SV=1 - [A0A022RJP1_ERYGU]	2.73692	1.70355	2.22024	2.92299e-06
A0A068UAY5	Uncharacterized protein OS=Coffea canephora GN=GSCOC_T00019521001 PE=4 SV=1 - [A0A068UAY5_COFCA]	2.42903	2.00471	2.21687	3.05277e-06
B5A7K1	Endo-beta-1,4-glucanase (Fragment) OS=Manilkara zapota GN=CEL PE=2 SV=1 - [B5A7K1_MANZA]	2.2845	2.08553	2.18501	4.60406e-06
A0A022RYZ9	Alpha-1,4 glucan phosphorylase OS=Erythranthe guttata GN=MIMGU_mgv1a001277mg PE=3 SV=1 - [A0A022RYZ9_ERYGU]	2.15708	2.07791	2.11749	1.0956e-05
Q6L6S0	Beta-cyanoalanine synthase (Fragment) OS=Diospyros kaki GN=DkCAS1 PE=2 SV=1 - [Q6L6S0_DIOKA]	2.03605	2.11287	2.07446	1.89787e-05
A0A068U8Z8	Coffea canephora DH200=94 genomic scaffold, scaffold_15 OS=Coffea canephora GN=GSCOC_T00019945001 PE=3 SV=1 - [A0A068U8Z8_COFCA]	1.85939	2.2462	2.05279	2.49998e-05
A0A068TQL5	Coffea canephora DH200=94 genomic scaffold, scaffold_2 OS=Coffea canephora GN=GSCOC_T00022197001 PE=4 SV=1 - [A0A068TQL5_COFCA]	1.90118	2.17357	2.03738	3.03999e-05
A0A022RH77	Uncharacterized protein OS=Erythranthe guttata GN=MIMGU_mgv1a000020mg PE=4 SV=1 - [A0A022RH77_ERYGU]	1.93021	2.02323	1.97672	6.5346e-05
M1D5N3	Cysteine synthase OS=Solanum tuberosum GN=PGSC0003DMG400032264 PE=3 SV=1 - [M1D5N3_SOLTU]	2.22117	1.69235	1.95676	8.39254e-05
K4BXK3	Uncharacterized protein OS=Solanum lycopersicum GN=Solyc05g010300.2 PE=4 SV=1 - [K4BXK3_SOLLC]	1.79277	2.10568	1.94922	9.22193e-05
D2IH11	Acetoacetyl-CoA thiolase OS=Helianthus annuus PE=2 SV=1 - [D2IH11_HELAN]	2.92645	0.907334	1.91689	0.000137956
A0A068U7Z9	Uncharacterized protein OS=Coffea canephora GN=GSCOC_T00016149001 PE=4 SV=1 - [A0A068U7Z9_COFCA]	1.75683	1.98128	1.86906	0.000249169
A0A022PWL2	Uncharacterized protein OS=Erythranthe guttata GN=MIMGU_mgv1a009825mg PE=3 SV=1 - [A0A022PWL2_ERYGU]	1.14568	2.55389	1.84978	0.000315623
S8D241	Uncharacterized protein (Fragment) OS=Genlisea aurea GN=M569_03318 PE=4 SV=1 - [S8D241_9LAMI]	1.81671	1.8792	1.84795	0.000322775
S8DNL9	Uncharacterized protein (Fragment) OS=Genlisea aurea GN=M569_10167 PE=4 SV=1 - [S8DNL9_9LAMI]	1.80962	1.88188	1.84575	0.000331577
A0A022RHK3	Uncharacterized protein OS=Erythranthe guttata GN=MIMGU_mgv1a003359mg PE=4 SV=1 - [A0A022RHK3_ERYGU]	1.34448	2.32586	1.83517	0.000377322
A5HII2	Actinidin Act1b OS=Actinidia arguta PE=1 SV=1 - [A5HII2_9ERIC]	1.76844	1.89902	1.83373	0.000384006
M1BNN4	Uncharacterized protein OS=Solanum tuberosum GN=PGSC0003DMG400019189 PE=3 SV=1 - [M1BNN4_SOLTU]	1.72945	1.93069	1.83007	0.000401509
K4AW91	Uncharacterized protein OS=Solanum lycopersicum GN=Solyc01g059830.2 PE=4 SV=1 - [K4AW91_SOLLC]	1.89331	1.73403	1.81367	0.000490067
K4BRS2	Protein disulfide-isomerase OS=Solanum lycopersicum GN=Solyc04g049450.2 PE=3 SV=1 - [K4BRS2_SOLLC]	1.90695	1.71149	1.80922	0.00051724
K4BM53	Uncharacterized protein OS=Solanum lycopersicum GN=ArcA2 PE=4 SV=1 - [K4BM53_SOLLC]	1.92018	1.64304	1.78161	0.000721735
A1BQW1	Glycine-rich RNA-binding protein (Fragment) OS=Nicotiana attenuata GN=grp PE=2 SV=1 - [A1BQW1_NICAT]	1.9213	1.61657	1.76893	0.000840277
A0A068UIE6	Coffea canephora DH200=94 genomic scaffold, scaffold_30 OS=Coffea canephora GN=GSCOC_T00026655001 PE=4 SV=1 - [A0A068UIE6_COFCA]	2.2426	1.24943	1.74601	0.00110457
A0A022PYT1	Uncharacterized protein OS=Erythranthe guttata GN=MIMGU_mgv1a009813mg PE=4 SV=1 - [A0A022PYT1_ERYGU]	1.75336	1.71577	1.73457	0.00126526
Q75WV0	ALG2-interacting protein X OS=Nicotiana tabacum GN=HMA9 PE=2 SV=1 - [Q75WV0_TOBAC]	1.82834	1.61579	1.72207	0.0014667
S8D6X4	Uncharacterized protein (Fragment) OS=Genlisea aurea GN=M569_16430 PE=4 SV=1 - [S8D6X4_9LAMI]	2.41527	0.977265	1.69627	0.00198566
M1AGK5	Uncharacterized protein OS=Solanum tuberosum GN=PGSC0003DMG400008673 PE=4 SV=1 - [M1AGK5_SOLTU]	1.64137	1.73844	1.6899	0.00213871
E3NYI5	Glutathione reductase OS=Ipomoea batatas PE=2 SV=1 - [E3NYI5_IPOBA]	1.78458	1.56029	1.67243	0.00262014
A0A068UP55	Uncharacterized protein OS=Coffea canephora GN=GSCOC_T00030999001 PE=4 SV=1 - [A0A068UP55_COFCA]	1.78933	1.53122	1.66028	0.00301517
A0A0C5DIX4	Tonoplast monosaccharide transporters 1 OS=Camellia sinensis PE=2 SV=1 - [A0A0C5DIX4_CAMSI]	1.23244	2.0753	1.65387	0.00324574
A0A022QTK0	Uncharacterized protein OS=Erythranthe guttata GN=MIMGU_mgv1a009422mg PE=3 SV=1 - [A0A022QTK0_ERYGU]	1.69536	1.61215	1.65376	0.00325002
A0A022PUA9	Uncharacterized protein OS=Erythranthe guttata GN=MIMGU_mgv1a005721mg PE=4 SV=1 - [A0A022PUA9_ERYGU]	1.76341	1.53633	1.64987	0.00339845
A0A068TVJ6	Uncharacterized protein OS=Coffea canephora GN=GSCOC_T00026515001 PE=3 SV=1 - [A0A068TVJ6_COFCA]	1.49248	1.78734	1.63991	0.00380893
Q9GER5	ATP synthase subunit beta (Fragment) OS=Primula palinuri GN=atpB PE=3 SV=1 - [Q9GER5_9ERIC]	1.78116	1.49824	1.6397	0.00381803
K4BHA1	Uncharacterized protein OS=Solanum lycopersicum GN=Solyc03g063560.2 PE=4 SV=1 - [K4BHA1_SOLLC]	1.82004	1.44267	1.63135	0.00419923
M1CCW2	Uncharacterized protein OS=Solanum tuberosum GN=PGSC0003DMG400025159 PE=4 SV=1 - [M1CCW2_SOLTU]	1.41616	1.82614	1.62115	0.00471512
A0A022QMR9	Uncharacterized protein OS=Erythranthe guttata GN=MIMGU_mgv1a003889mg PE=3 SV=1 - [A0A022QMR9_ERYGU]	1.82958	1.39	1.60979	0.00536099
P30708	Probable phospholipid hydroperoxide glutathione peroxidase OS=Nicotiana sylvestris PE=2 SV=1 - [GPX4_NICSY]	1.59114	1.62797	1.60956	0.00537502
K4DBT1	Malic enzyme OS=Solanum lycopersicum GN=Solyc12g008430.1 PE=3 SV=1 - [K4DBT1_SOLLC]	1.76544	1.45316	1.6093	0.00539047
K4B1S1	Uncharacterized protein OS=Solanum lycopersicum GN=Solyc01g103450.2 PE=3 SV=1 - [K4B1S1_SOLLC]	1.55794	1.65879	1.60836	0.0054479
A0A068TYJ2	Uncharacterized protein OS=Coffea canephora GN=GSCOC_T00034629001 PE=4 SV=1 - [A0A068TYJ2_COFCA]	1.3755	1.83925	1.60738	0.00550876
A0A068UK83	Uncharacterized protein OS=Coffea canephora GN=GSCOC_T00028007001 PE=4 SV=1 - [A0A068UK83_COFCA]	1.5832	1.61738	1.60029	0.00596553
V9QM37	Galactokinase 1 OS=Camellia sinensis PE=2 SV=1 - [V9QM37_CAMSI]	1.39677	1.79739	1.59708	0.00618393
K4CRK7	Uncharacterized protein OS=Solanum lycopersicum GN=Solyc09g011810.2 PE=3 SV=1 - [K4CRK7_SOLLC]	1.53057	1.64929	1.58993	0.00669876
M1CJU1	Uncharacterized protein OS=Solanum tuberosum GN=PGSC0003DMG400026853 PE=4 SV=1 - [M1CJU1_SOLTU]	1.59667	1.5718	1.58423	0.0071378
A0A068U7B4	Coffea canephora DH200=94 genomic scaffold, scaffold_12 OS=Coffea canephora GN=GSCOC_T00017772001 PE=4 SV=1 - [A0A068U7B4_COFCA]	1.77612	1.39082	1.58347	0.00719849
M1AB40	Uncharacterized protein OS=Solanum tuberosum GN=PGSC0003DMG401007274 PE=4 SV=1 - [M1AB40_SOLTU]	1.7937	1.3629	1.5783	0.00762445
K4CLS9	Uncharacterized protein OS=Solanum lycopersicum GN=Solyc08g067030.2 PE=4 SV=1 - [K4CLS9_SOLLC]	1.73424	1.42092	1.57758	0.0076856
M1BPT0	Uncharacterized protein OS=Solanum tuberosum GN=PGSC0003DMG400019464 PE=4 SV=1 - [M1BPT0_SOLTU]	1.52144	1.61631	1.56888	0.00846243
A0A022QW84	Uncharacterized protein OS=Erythranthe guttata GN=MIMGU_mgv1a008865mg PE=4 SV=1 - [A0A022QW84_ERYGU]	1.5516	1.58245	1.56703	0.00863725
M1B2L8	Uncharacterized protein OS=Solanum tuberosum GN=PGSC0003DMG400013715 PE=4 SV=1 - [M1B2L8_SOLTU]	1.84336	1.2541	1.54873	0.010558
S8EHR2	Purple acid phosphatase (Fragment) OS=Genlisea aurea GN=M569_02506 PE=3 SV=1 - [S8EHR2_9LAMI]	1.57618	1.46517	1.52068	0.0143082
K4C310	Uncharacterized protein OS=Solanum lycopersicum GN=LOC544298 PE=4 SV=1 - [K4C310_SOLLC]	1.60528	1.43433	1.5198	0.0144432
Q1W3A1	Elongation factor 1 alpha subunit (Fragment) OS=Striga asiatica PE=2 SV=1 - [Q1W3A1_STRAF]	1.57258	1.46414	1.51836	0.0146683
M4QSR7	Ketoacyl-ACP synthase III OS=Camellia chekiangoleosa GN=KAS III PE=2 SV=1 - [M4QSR7_9ERIC]	1.51618	1.51976	1.51797	0.0147298
S8ED29	Uncharacterized protein (Fragment) OS=Genlisea aurea GN=M569_00906 PE=4 SV=1 - [S8ED29_9LAMI]	1.49809	1.53355	1.51582	0.0150731
A0A0D5NRV2	Glyceraldehyde-3-phosphate dehydrogenase OS=Capsicum annuum PE=2 SV=1 - [A0A0D5NRV2_CAPAN]	1.51927	1.50319	1.51123	0.0158312
M1AS87	Uncharacterized protein OS=Solanum tuberosum GN=PGSC0003DMG400011197 PE=3 SV=1 - [M1AS87_SOLTU]	1.37365	1.64835	1.511	0.0158707
S8D3K4	Potassium efflux antiporter (Fragment) OS=Genlisea aurea GN=M569_17526 PE=4 SV=1 - [S8D3K4_9LAMI]	1.44202	1.57833	1.51017	0.0160111
B2M0R3	Starch-granule-bound R1 protein OS=Solanum tuberosum GN=R1 PE=2 SV=1 - [B2M0R3_SOLTU]	1.48223	1.5363	1.50926	0.0161674
A5HII3	Actinidin Act1c OS=Actinidia eriantha PE=2 SV=1 - [A5HII3_ACTER]	1.57478	1.43567	1.50522	0.0168785
A5HII7	Actinidin Act2d OS=Actinidia eriantha PE=2 SV=1 - [A5HII7_ACTER]	1.49547	1.51412	1.50479	0.0169557
G1FBT6	3-phosphoshikimate 1-carboxyvinyltransferase (Fragment) OS=Capsicum annuum GN=EPSPS PE=2 SV=1 - [G1FBT6_CAPAN]	1.54441	1.45786	1.50113	0.0176283
A0A022R4L2	Uncharacterized protein OS=Erythranthe guttata GN=MIMGU_mgv1a003684mg PE=3 SV=1 - [A0A022R4L2_ERYGU]	1.44547	1.54254	1.494	0.0190105
C7A7X6	Endo-beta-mannanase OS=Actinidia arguta GN=MAN1 PE=2 SV=1 - [C7A7X6_9ERIC]	1.64645	1.33971	1.49308	0.0191972
P85076	Pectinesterase OS=Actinidia deliciosa PE=1 SV=1 - [PME_ACTDE]	1.55312	1.43115	1.49213	0.0193895
K4C3U9	Pectinesterase OS=Solanum lycopersicum GN=Solyc06g009190.2 PE=3 SV=1 - [K4C3U9_SOLLC]	1.4459	1.53409	1.48999	0.0198322
K4BQ85	Uncharacterized protein OS=Solanum lycopersicum GN=Solyc04g015830.2 PE=4 SV=1 - [K4BQ85_SOLLC]	1.47717	1.49873	1.48795	0.0202631
A0A0J9YZP8	Uncharacterized protein OS=Solanum lycopersicum PE=3 SV=1 - [A0A0J9YZP8_SOLLC]	1.69676	1.27347	1.48512	0.0208757
G4Y631	KDEL-tailed cysteine proteinase CP4 (Fragment) OS=Coffea canephora GN=CP4 PE=2 SV=1 - [G4Y631_COFCA]	1.38319	1.56755	1.47537	0.0231177
M1AH94	Uncharacterized protein OS=Solanum tuberosum GN=PGSC0003DMG400008850 PE=3 SV=1 - [M1AH94_SOLTU]	1.40852	1.53894	1.47373	0.0235172
A0A022S174	Uncharacterized protein OS=Erythranthe guttata GN=MIMGU_mgv1a012296mg PE=4 SV=1 - [A0A022S174_ERYGU]	1.16735	1.77832	1.47284	0.0237366
Q6F6A4	Cysteine protease OS=Daucus carota GN=DcCysP7 PE=2 SV=1 - [Q6F6A4_DAUCA]	1.41391	1.53099	1.47245	0.0238323
S8D7T5	Alpha-1,4 glucan phosphorylase (Fragment) OS=Genlisea aurea GN=M569_01219 PE=3 SV=1 - [S8D7T5_9LAMI]	1.55192	1.39057	1.47125	0.0241331
A0A0H3XX71	DHN OS=Olea europaea var. sylvestris PE=2 SV=1 - [A0A0H3XX71_OLEEU]	1.45181	1.47347	1.46264	0.0263863
A0A022RBX4	Purple acid phosphatase OS=Erythranthe guttata GN=MIMGU_mgv1a005923mg PE=3 SV=1 - [A0A022RBX4_ERYGU]	1.36822	1.55632	1.46227	0.0264867
K4D4A4	Uncharacterized protein OS=Solanum lycopersicum GN=Solyc10g086730.1 PE=3 SV=1 - [K4D4A4_SOLLC]	1.37586	1.53888	1.45737	0.0278595
Q6R608	4-alpha-glucanotransferase OS=Solanum tuberosum GN=DE2 PE=2 SV=1 - [Q6R608_SOLTU]	1.44893	1.46264	1.45579	0.0283182
S8BTX0	Uncharacterized protein (Fragment) OS=Genlisea aurea GN=M569_16993 PE=4 SV=1 - [S8BTX0_9LAMI]	1.48059	1.42569	1.45314	0.0290987
A0A022Q884	Uncharacterized protein OS=Erythranthe guttata GN=MIMGU_mgv1a000995mg PE=3 SV=1 - [A0A022Q884_ERYGU]	1.39615	1.49051	1.44333	0.0321702
A0A068ULN6	Alpha-1,4 glucan phosphorylase OS=Coffea canephora GN=GSCOC_T00028354001 PE=3 SV=1 - [A0A068ULN6_COFCA]	1.53426	1.34748	1.44087	0.0329861
M1ANW2	Malate dehydrogenase OS=Solanum tuberosum GN=PGSC0003DMG400010386 PE=3 SV=1 - [M1ANW2_SOLTU]	1.49786	1.38046	1.43916	0.0335636
K4BLU0	Uncharacterized protein OS=Solanum lycopersicum GN=Solyc03g117890.2 PE=4 SV=1 - [K4BLU0_SOLLC]	1.217	1.65786	1.43743	0.034158
O04864	1,4-alpha-glucan branching enzyme (Fragment) OS=Solanum tuberosum GN=sbeI PE=2 SV=1 - [O04864_SOLTU]	1.56467	1.30797	1.43632	0.0345448
Q03684	Luminal-binding protein 4 OS=Nicotiana tabacum GN=BIP4 PE=2 SV=1 - [BIP4_TOBAC]	1.49083	1.377	1.43392	0.0353961
M0ZSL7	Uncharacterized protein OS=Solanum tuberosum GN=PGSC0003DMG400002779 PE=3 SV=1 - [M0ZSL7_SOLTU]	1.51649	1.35072	1.43361	0.0355067
Q8SF03	Dicarboxylate/tricarboxylate carrier (Fragment) OS=Nicotiana tabacum GN=dtc2 PE=2 SV=1 - [Q8SF03_TOBAC]	1.43973	1.42081	1.43027	0.0367247
Q6RG00	Proteinase inhibitor (Fragment) OS=Capsicum annuum PE=2 SV=1 - [Q6RG00_CAPAN]	1.54084	1.31786	1.42935	0.0370664
A0A068UAK2	Coffea canephora DH200=94 genomic scaffold, scaffold_15 OS=Coffea canephora GN=GSCOC_T00020145001 PE=4 SV=1 - [A0A068UAK2_COFCA]	1.19482	1.6599	1.42736	0.0378176
A0A068UEE5	Uncharacterized protein OS=Coffea canephora GN=GSCOC_T00023468001 PE=4 SV=1 - [A0A068UEE5_COFCA]	1.35204	1.50145	1.42675	0.0380516
A0A022QNM5	Uncharacterized protein OS=Erythranthe guttata GN=MIMGU_mgv1a001578mg PE=3 SV=1 - [A0A022QNM5_ERYGU]	1.168	1.68439	1.42619	0.0382631
S8CNA5	Uncharacterized protein (Fragment) OS=Genlisea aurea GN=M569_06566 PE=4 SV=1 - [S8CNA5_9LAMI]	1.44056	1.41043	1.4255	0.0385326
M1DIT5	Uncharacterized protein OS=Solanum tuberosum GN=PGSC0003DMG400039300 PE=4 SV=1 - [M1DIT5_SOLTU]	1.46344	1.38609	1.42476	0.0388177
A0A022RRK3	Uncharacterized protein OS=Erythranthe guttata GN=MIMGU_mgv1a011818mg PE=4 SV=1 - [A0A022RRK3_ERYGU]	1.22342	1.62576	1.42459	0.0388838
A0A022QQ13	Uncharacterized protein OS=Erythranthe guttata GN=MIMGU_mgv1a011886mg PE=4 SV=1 - [A0A022QQ13_ERYGU]	1.46666	1.38139	1.42402	0.0391064
A0A0C5DKD5	Disproportionating enzyme 2 OS=Camellia sinensis PE=2 SV=1 - [A0A0C5DKD5_CAMSI]	1.44175	1.4033	1.42252	0.0397006
A0A022PQI0	Uncharacterized protein OS=Erythranthe guttata GN=MIMGU_mgv1a000215mg PE=4 SV=1 - [A0A022PQI0_ERYGU]	1.26234	1.57985	1.4211	0.0402717
A0A068UBT1	Uncharacterized protein OS=Coffea canephora GN=GSCOC_T00020809001 PE=3 SV=1 - [A0A068UBT1_COFCA]	1.3596	1.48035	1.41997	0.0407261
A0A022QBT9	Uncharacterized protein OS=Erythranthe guttata GN=MIMGU_mgv1a002618mg PE=4 SV=1 - [A0A022QBT9_ERYGU]	1.34082	1.49822	1.41952	0.0409124
A0A022S467	Sucrose synthase OS=Erythranthe guttata GN=MIMGU_mgv1a001481mg PE=3 SV=1 - [A0A022S467_ERYGU]	1.457	1.37025	1.41363	0.0433892
A0A068U363	Coffea canephora DH200=94 genomic scaffold, scaffold_8 OS=Coffea canephora GN=GSCOC_T00040037001 PE=4 SV=1 - [A0A068U363_COFCA]	1.33119	1.48914	1.41017	0.0449055
M1B144	Glutamate decarboxylase OS=Solanum tuberosum GN=PGSC0003DMG400013331 PE=3 SV=1 - [M1B144_SOLTU]	1.98122	0.830961	1.40609	0.0467563
M1AD15	Citrate synthase OS=Solanum tuberosum GN=PGSC0003DMG400007797 PE=3 SV=1 - [M1AD15_SOLTU]	1.45969	1.34895	1.40432	0.0475817
H9ZNK7	Actin 2 (Fragment) OS=Nicotiana tabacum GN=act2 PE=2 SV=1 - [H9ZNK7_TOBAC]	1.52645	1.27856	1.4025	0.0484425
A0A068UFN1	Uncharacterized protein OS=Coffea canephora GN=GSCOC_T00024479001 PE=3 SV=1 - [A0A068UFN1_COFCA]	1.28371	1.51897	1.40134	0.0490016
K4C8T4	40S ribosomal protein SA OS=Solanum lycopersicum GN=Solyc06g072120.2 PE=3 SV=1 - [K4C8T4_SOLLC]	0.420571	0.164555	0.292563	7.05957e-14
Q5XTR2	Phenylalanine ammonia-lyase (Fragment) OS=Olea europaea GN=PAL PE=4 SV=1 - [Q5XTR2_OLEEU]	0.410629	0.314871	0.36275	6.41303e-10
A0A022RM19	Uncharacterized protein OS=Erythranthe guttata GN=MIMGU_mgv1a005128mg PE=3 SV=1 - [A0A022RM19_ERYGU]	0.262097	0.506685	0.384391	5.61719e-09
L7Z7Y1	Phenylalanine ammonia-lyase OS=Lonicera japonica GN=PAL3 PE=2 SV=1 - [L7Z7Y1_LONJA]	0.4635	0.33339	0.398445	2.02866e-08
A0A068V9A4	Uncharacterized protein OS=Coffea canephora GN=GSCOC_T00011166001 PE=4 SV=1 - [A0A068V9A4_COFCA]	0.380061	0.41788	0.39897	2.12469e-08
I3NU83	Photosystem II subunit H (Fragment) OS=Thomandersia laurifolia GN=psbH PE=4 SV=1 - [I3NU83_9LAMI]	0.54221	0.313255	0.427732	2.23694e-07
I3NU95	Photosystem II subunit H (Fragment) OS=Martynia annua GN=psbH PE=4 SV=1 - [I3NU95_MARAU]	0.539102	0.320403	0.429752	2.60686e-07
K4FWQ6	Citrate synthase OS=Capsicum annuum GN=CTS PE=2 SV=1 - [K4FWQ6_CAPAN]	0.427063	0.489527	0.458295	1.94495e-06
Q1EMR4	BZIP transcription factor (Fragment) OS=Plantago major GN=bzip1 PE=2 SV=1 - [Q1EMR4_PLAMJ]	0.496914	0.461594	0.479254	7.21322e-06
K4B063	AGO4D OS=Solanum lycopersicum GN=Solyc01g096750.1 PE=2 SV=1 - [K4B063_SOLLC]	0.450505	0.517463	0.483984	9.52828e-06
Q6IV17	Protein disulfide-isomerase OS=Ipomoea batatas PE=2 SV=1 - [Q6IV17_IPOBA]	0.475715	0.515252	0.495484	1.82822e-05
A0A022QXZ1	Uncharacterized protein OS=Erythranthe guttata GN=MIMGU_mgv1a000273mg PE=4 SV=1 - [A0A022QXZ1_ERYGU]	0.529447	0.465432	0.49744	2.03555e-05
A0A068UQT4	Coffea canephora DH200=94 genomic scaffold, scaffold_49 OS=Coffea canephora GN=GSCOC_T00031867001 PE=4 SV=1 - [A0A068UQT4_COFCA]	0.524246	0.478618	0.501432	2.52707e-05
A0A068UDB6	Uncharacterized protein OS=Coffea canephora GN=GSCOC_T00023446001 PE=4 SV=1 - [A0A068UDB6_COFCA]	0.510812	0.510777	0.510795	4.13251e-05
A0A068UDD6	Laccase OS=Coffea canephora GN=GSCOC_T00023390001 PE=3 SV=1 - [A0A068UDD6_COFCA]	0.462848	0.570916	0.516882	5.62655e-05
M0ZW44	Uncharacterized protein OS=Solanum tuberosum GN=PGSC0003DMG400003641 PE=4 SV=1 - [M0ZW44_SOLTU]	0.634835	0.427826	0.53133	0.000113201
O23924	Phenylalanine ammonia-lyase OS=Digitalis lanata PE=2 SV=1 - [PALY_DIGLA]	0.514734	0.565508	0.540121	0.000169453
A0A022QIH5	Uncharacterized protein OS=Erythranthe guttata GN=MIMGU_mgv1a000844mg PE=3 SV=1 - [A0A022QIH5_ERYGU]	0.628515	0.463187	0.545851	0.000218557
S8DLI4	Uncharacterized protein (Fragment) OS=Genlisea aurea GN=M569_10990 PE=4 SV=1 - [S8DLI4_9LAMI]	0.542633	0.60357	0.573101	0.000672675
A0A022RRE6	Uncharacterized protein OS=Erythranthe guttata GN=MIMGU_mgv1a012779mg PE=4 SV=1 - [A0A022RRE6_ERYGU]	0.560136	0.592779	0.576458	0.000765461
H8ZW89	Putative alcohol acyltransferase 2 (AAT2) (Fragment) OS=Lavandula angustifolia GN=AAT2 PE=4 SV=1 - [H8ZW89_LAVAN]	0.514714	0.662242	0.588478	0.0011971
B1PXG7	Laccase OS=Solanum lycopersicum PE=2 SV=1 - [B1PXG7_SOLLC]	0.572975	0.617192	0.595083	0.00151531
B2BJH0	Photosystem II 10 kDa polypeptide (Fragment) OS=Olea europaea PE=2 SV=1 - [B2BJH0_OLEEU]	0.583306	0.607192	0.595249	0.00152414
S8EAN9	Uncharacterized protein (Fragment) OS=Genlisea aurea GN=M569_05163 PE=4 SV=1 - [S8EAN9_9LAMI]	0.618405	0.600741	0.609573	0.00248197
G8XQN2	Hydroperoxide lyase OS=Olea europaea GN=hpl PE=2 SV=1 - [G8XQN2_OLEEU]	0.497059	0.724425	0.610742	0.00257923
A0A068UGR1	Uncharacterized protein OS=Coffea canephora GN=GSCOC_T00024654001 PE=4 SV=1 - [A0A068UGR1_COFCA]	0.660439	0.579001	0.61972	0.00344231
A0A022S0T2	Uncharacterized protein OS=Erythranthe guttata GN=MIMGU_mgv1a015003mg PE=4 SV=1 - [A0A022S0T2_ERYGU]	0.706303	0.551567	0.628935	0.00457538
A0A0K1ZFU8	NADH dehydrogenase subunit 9 OS=Plantago patagonica GN=nad9 PE=3 SV=1 - [A0A0K1ZFU8_9LAMI]	0.580427	0.688441	0.634434	0.00539264
A0A022RLC3	Ketol-acid reductoisomerase OS=Erythranthe guttata GN=MIMGU_mgv1a003337mg PE=3 SV=1 - [A0A022RLC3_ERYGU]	0.657393	0.614047	0.63572	0.00560066
K4B402	Uncharacterized protein OS=Solanum lycopersicum GN=Solyc01g111400.2 PE=4 SV=1 - [K4B402_SOLLC]	0.666212	0.605811	0.636012	0.0056488
A0A068U1C2	Coffea canephora DH200=94 genomic scaffold, scaffold_7 OS=Coffea canephora GN=GSCOC_T00036449001 PE=4 SV=1 - [A0A068U1C2_COFCA]	0.678398	0.598388	0.638393	0.00605503
A0A068TUT7	Carboxypeptidase OS=Coffea canephora GN=GSCOC_T00029483001 PE=3 SV=1 - [A0A068TUT7_COFCA]	0.629028	0.653839	0.641434	0.00660937
K4DFV4	Glutathione peroxidase OS=Solanum lycopersicum GN=Solyc12g056230.1 PE=3 SV=1 - [K4DFV4_SOLLC]	0.553649	0.735582	0.644616	0.00723488
Q673E9	Obtusifoliol 14alpha-demethylase OS=Solanum chacoense GN=Cyp51 PE=2 SV=1 - [Q673E9_SOLCH]	0.633478	0.656571	0.645025	0.00731871
K4CAU8	Histone H2A OS=Solanum lycopersicum GN=Solyc06g084430.2 PE=3 SV=1 - [K4CAU8_SOLLC]	0.634884	0.656173	0.645528	0.00742317
K4B438	Uncharacterized protein OS=Solanum lycopersicum GN=Solyc01g111760.2 PE=3 SV=1 - [K4B438_SOLLC]	0.727628	0.564071	0.64585	0.00749044
H8ZW97	Cobalamine-independent methionine synthase (Fragment) OS=Origanum vulgare GN=MetE PE=4 SV=1 - [H8ZW97_ORIVU]	0.744731	0.550106	0.647418	0.00782632
K4CZ51	Uncharacterized protein OS=Solanum lycopersicum GN=Solyc10g024320.1 PE=4 SV=1 - [K4CZ51_SOLLC]	0.610802	0.684664	0.647733	0.00789517
A0A068TRH0	Protein argonaute OS=Coffea canephora GN=GSCOC_T00022764001 PE=3 SV=1 - [A0A068TRH0_COFCA]	0.565351	0.735411	0.650381	0.00849518
Q9XHP0	11S globulin seed storage protein 2 OS=Sesamum indicum PE=2 SV=1 - [11S2_SESIN]	0.526687	0.783936	0.655311	0.00971451
K4ATQ2	Uncharacterized protein OS=Solanum lycopersicum GN=Solyc01g010580.2 PE=3 SV=1 - [K4ATQ2_SOLLC]	0.659407	0.654612	0.65701	0.010167
E9ND18	S-(hydroxymethyl)glutathione dehydrogenase OS=Solanum habrochaites GN=ADH3 PE=2 SV=1 - [E9ND18_SOLHA]	0.743145	0.57472	0.658932	0.0107002
K4CLF8	Uncharacterized protein OS=Solanum lycopersicum GN=Solyc08g065790.2 PE=4 SV=1 - [K4CLF8_SOLLC]	0.64163	0.689022	0.665326	0.0126435
A5HML4	Adenosylhomocysteinase OS=Chrysanthemum morifolium GN=SAHH PE=2 SV=1 - [A5HML4_CHRMO]	0.652535	0.68196	0.667248	0.0132816
A0A022RAD8	Uncharacterized protein OS=Erythranthe guttata GN=MIMGU_mgv1a004167mg PE=3 SV=1 - [A0A022RAD8_ERYGU]	0.886891	0.450756	0.668824	0.0138246
Q9FEW9	12-oxophytodienoate reductase 3 OS=Solanum lycopersicum GN=OPR3 PE=1 SV=1 - [OPR3_SOLLC]	0.774908	0.564433	0.669671	0.0141238
S8EH61	Alpha-mannosidase (Fragment) OS=Genlisea aurea GN=M569_02745 PE=3 SV=1 - [S8EH61_9LAMI]	0.604214	0.736788	0.670501	0.0144225
A0A022R2P7	6,7-dimethyl-8-ribityllumazine synthase OS=Erythranthe guttata GN=MIMGU_mgv1a012933mg PE=3 SV=1 - [A0A022R2P7_ERYGU]	0.83252	0.509419	0.67097	0.0145932
A0A068UL21	Histone H2A OS=Coffea canephora GN=GSCOC_T00028179001 PE=3 SV=1 - [A0A068UL21_COFCA]	0.602121	0.742785	0.672453	0.0151445
A0A068UM10	Uncharacterized protein OS=Coffea canephora GN=GSCOC_T00029010001 PE=4 SV=1 - [A0A068UM10_COFCA]	0.64917	0.698143	0.673656	0.0156046
K4CUW6	Uncharacterized protein OS=Solanum lycopersicum GN=Solyc09g072900.2 PE=4 SV=1 - [K4CUW6_SOLLC]	0.662805	0.690376	0.676591	0.0167742
A0A068UU04	Uncharacterized protein OS=Coffea canephora GN=GSCOC_T00035229001 PE=4 SV=1 - [A0A068UU04_COFCA]	0.538616	0.816575	0.677595	0.0171907
Q5IBI0	Cytochrome c oxidase subunit 2 (Fragment) OS=Plantago rugelii GN=cox2 PE=4 SV=1 - [Q5IBI0_9LAMI]	0.665871	0.690557	0.678214	0.0174515
K4D3J8	Uncharacterized protein OS=Solanum lycopersicum GN=Solyc10g084120.1 PE=2 SV=1 - [K4D3J8_SOLLC]	0.671679	0.684847	0.678263	0.017472
A0A022QHT8	Uncharacterized protein OS=Erythranthe guttata GN=MIMGU_mgv1a015976mg PE=4 SV=1 - [A0A022QHT8_ERYGU]	0.714293	0.644039	0.679166	0.0178586
A0A068UGD4	Coffea canephora DH200=94 genomic scaffold, scaffold_26 OS=Coffea canephora GN=GSCOC_T00024578001 PE=4 SV=1 - [A0A068UGD4_COFCA]	0.618634	0.740755	0.679695	0.0180884
M1LXF9	Phenylalanine ammonia lyase (Fragment) OS=Salvia officinalis PE=2 SV=1 - [M1LXF9_SALOF]	0.674544	0.685052	0.679798	0.0181333
V5TFY3	Glutamate decarboxylase OS=Scutellaria baicalensis GN=GAD2 PE=2 SV=1 - [V5TFY3_SCUBA]	0.674442	0.691089	0.682766	0.0194701
S8E973	Uncharacterized protein (Fragment) OS=Genlisea aurea GN=M569_02352 PE=4 SV=1 - [S8E973_9LAMI]	0.670091	0.696617	0.683354	0.0197443
K4AT92	AGO4A OS=Solanum lycopersicum GN=Solyc01g008960.2 PE=2 SV=1 - [K4AT92_SOLLC]	0.631344	0.742979	0.687162	0.0215958
M1CY07	Uncharacterized protein OS=Solanum tuberosum GN=PGSC0003DMG400030017 PE=4 SV=1 - [M1CY07_SOLTU]	0.735937	0.641484	0.68871	0.0223879
A7YVW3	Glutamate dehydrogenase OS=Actinidia chinensis GN=GDH1 PE=2 SV=1 - [A7YVW3_ACTCH]	0.731693	0.65278	0.692237	0.0242789
A0A024CBV4	Phenylalanine ammonia-lyase OS=Olea europaea GN=PAL PE=2 SV=1 - [A0A024CBV4_OLEEU]	0.727477	0.657858	0.692667	0.0245186
H8ZVP2	Histone H3 (Fragment) OS=Micromeria varia GN=histone H3 PE=3 SV=1 - [H8ZVP2_9LAMI]	0.634948	0.751309	0.693128	0.024777
M1BWR0	Uncharacterized protein OS=Solanum tuberosum GN=PGSC0003DMG401021239 PE=4 SV=1 - [M1BWR0_SOLTU]	0.646104	0.740726	0.693415	0.0249388
S8E1F6	Luminal-binding protein 5 (Fragment) OS=Genlisea aurea GN=M569_05281 PE=3 SV=1 - [S8E1F6_9LAMI]	0.730492	0.659819	0.695156	0.0259398
Q40159	Late embryogenesis (Lea)-like protein OS=Solanum lycopersicum GN=LOC544157 PE=2 SV=2 - [Q40159_SOLLC]	0.65809	0.737495	0.697793	0.0275171
Q9TI78	Photosystem I subunit III (Fragment) OS=Lactuca sativa GN=psaF PE=2 SV=1 - [Q9TI78_LACSA]	0.689517	0.707588	0.698553	0.0279857
A0A022PY73	Uncharacterized protein OS=Erythranthe guttata GN=MIMGU_mgv1a014007mg PE=3 SV=1 - [A0A022PY73_ERYGU]	0.711422	0.687274	0.699348	0.0284828
A0A068U1R6	Coffea canephora DH200=94 genomic scaffold, scaffold_8 OS=Coffea canephora GN=GSCOC_T00039553001 PE=3 SV=1 - [A0A068U1R6_COFCA]	0.73458	0.669935	0.702257	0.0303613
A0A022RC60	Uncharacterized protein OS=Erythranthe guttata GN=MIMGU_mgv1a000870mg PE=3 SV=1 - [A0A022RC60_ERYGU]	0.725111	0.683673	0.704392	0.0318015
K4B9J6	Uncharacterized protein OS=Solanum lycopersicum GN=Solyc02g079750.2 PE=4 SV=1 - [K4B9J6_SOLLC]	0.654598	0.75546	0.705029	0.0322416
A0A068U1X4	Coffea canephora DH200=94 genomic scaffold, scaffold_7 OS=Coffea canephora GN=GSCOC_T00036704001 PE=3 SV=1 - [A0A068U1X4_COFCA]	0.629736	0.782024	0.70588	0.032837
S8DS45	Uncharacterized protein (Fragment) OS=Genlisea aurea GN=M569_08842 PE=4 SV=1 - [S8DS45_9LAMI]	0.648439	0.763365	0.705902	0.0328523
M1A0V9	Uncharacterized protein OS=Solanum tuberosum GN=PGSC0003DMG400004781 PE=4 SV=1 - [M1A0V9_SOLTU]	0.727451	0.686673	0.707062	0.0336779
S8E566	Uncharacterized protein (Fragment) OS=Genlisea aurea GN=M569_03846 PE=4 SV=1 - [S8E566_9LAMI]	0.236158	1.17919	0.707673	0.0341194
A0A068TM02	Coffea canephora DH200=94 genomic scaffold, scaffold_1 OS=Coffea canephora GN=GSCOC_T00014484001 PE=3 SV=1 - [A0A068TM02_COFCA]	0.769235	0.647743	0.708489	0.0347162
S8C1R7	Uncharacterized protein OS=Genlisea aurea GN=M569_16484 PE=4 SV=1 - [S8C1R7_9LAMI]	0.587903	0.82925	0.708576	0.0347806
A0A022Q1C3	Uncharacterized protein OS=Erythranthe guttata GN=MIMGU_mgv1a001311mg PE=3 SV=1 - [A0A022Q1C3_ERYGU]	0.799259	0.619173	0.709216	0.0352548
M1AA72	Uncharacterized protein OS=Solanum tuberosum GN=PGSC0003DMG400007059 PE=4 SV=1 - [M1AA72_SOLTU]	0.790635	0.628452	0.709544	0.0354999
K4BPR4	Uncharacterized protein OS=Solanum lycopersicum GN=LOC543565 PE=3 SV=1 - [K4BPR4_SOLLC]	0.822542	0.603815	0.713178	0.0383066
M1BDD9	Ribosomal protein L37 OS=Solanum tuberosum GN=PGSC0003DMG400016534 PE=3 SV=1 - [M1BDD9_SOLTU]	0.635272	0.792998	0.714135	0.0390734
S8D261	Photosystem II CP43 reaction center protein OS=Genlisea aurea GN=M569_01251 PE=3 SV=1 - [S8D261_9LAMI]	0.702264	0.729774	0.716019	0.0406189
A0A022QG34	Uncharacterized protein (Fragment) OS=Erythranthe guttata GN=MIMGU_mgv1a0017511mg PE=4 SV=1 - [A0A022QG34_ERYGU]	0.717859	0.716107	0.716983	0.0414277
S8D4I9	Uncharacterized protein (Fragment) OS=Genlisea aurea GN=M569_17234 PE=4 SV=1 - [S8D4I9_9LAMI]	0.888571	0.547339	0.717955	0.0422559
A0A022R2E9	Uncharacterized protein OS=Erythranthe guttata GN=MIMGU_mgv1a012246mg PE=3 SV=1 - [A0A022R2E9_ERYGU]	0.818501	0.618584	0.718543	0.0427628
A0A022S2B6	Uncharacterized protein OS=Erythranthe guttata GN=MIMGU_mgv1a004904mg PE=3 SV=1 - [A0A022S2B6_ERYGU]	0.668069	0.771618	0.719843	0.0439017
S8DN51	Uncharacterized protein (Fragment) OS=Genlisea aurea GN=M569_13650 PE=3 SV=1 - [S8DN51_9LAMI]	0.668519	0.774148	0.721333	0.045235
M1BNE9	Uncharacterized protein OS=Solanum tuberosum GN=PGSC0003DMG400019131 PE=3 SV=1 - [M1BNE9_SOLTU]	0.751412	0.691895	0.721654	0.0455259
Q2PF15	Benzoyl CoA benzoic acid benzoyltransferase OS=Verbena hybrida PE=2 SV=1 - [Q2PF15_VERHY]	0.7421	0.701222	0.721661	0.0455324
A0A022RVV1	Uncharacterized protein (Fragment) OS=Erythranthe guttata GN=MIMGU_mgv1a0089022mg PE=4 SV=1 - [A0A022RVV1_ERYGU]	0.754488	0.688911	0.7217	0.0455678
M1CPA2	Uncharacterized protein OS=Solanum tuberosum GN=PGSC0003DMG400027919 PE=3 SV=1 - [M1CPA2_SOLTU]	0.681538	0.76265	0.722094	0.045928
S8CRG9	Uncharacterized protein (Fragment) OS=Genlisea aurea GN=M569_07324 PE=3 SV=1 - [S8CRG9_9LAMI]	0.737934	0.709373	0.723653	0.0473731
S8CCT6	Uncharacterized protein (Fragment) OS=Genlisea aurea GN=M569_12535 PE=4 SV=1 - [S8CCT6_9LAMI]	0.885378	0.562344	0.723861	0.0475683
M1B4S3	Uncharacterized protein OS=Solanum tuberosum GN=PGSC0003DMG402014290 PE=4 SV=1 - [M1B4S3_SOLTU]	0.826537	0.625482	0.726009	0.0496238
M1AG42	Uncharacterized protein OS=Solanum tuberosum GN=PGSC0003DMG400008562 PE=4 SV=1 - [M1AG42_SOLTU]	0.806915	0.645509	0.726212	0.0498209
