# Supplementary material for: iTRAQ-based quantitative proteomic analysis reveals alterations in the metabolism of Actinidia arguta
Source: Sci Rep. 2017 Jul 18;7:5670. doi: 10.1038/s41598-017-06074-6 (PMC5515984; doi:10.1038/s41598-017-06074-6)
Supplement: Supplementary file 4 — Table S2 [file 41598_2017_6074_MOESM4_ESM.xls]

## Sheet: AC groups
itraq-based quantitative proteomic analysis reveals alterations in the metabolism of Actinidia arguta Miaomiao Lin, Jinbao Fang*, Xiujuan Qi*, Yukuo Li, Jinyong Chen, Leiming Sun, Yunpeng Zhong
Table S2 A: Proteins showing KEGG enrichment at 70 DAF in 'Tianyuanhong' vs. ‘Yongfengyihao’ (group A/C )
	map name	Accession	average D/C	Description	Description
	Photosynthesis - antenna proteins	M1B1G7	0.235458	LHCB1	light-harvesting complex II chlorophyll a/b binding protein 1
		M1A6H3	0.301454	LHCB2	light-harvesting complex II chlorophyll a/b binding protein 2
		Q5DNZ6	0.385565	LHCB3	light-harvesting complex II chlorophyll a/b binding protein 3
		K4C768	0.449124	LHCB5	light-harvesting complex II chlorophyll a/b binding protein 5
		I1ZJ07	0.452523	LHCB2	light-harvesting complex II chlorophyll a/b binding protein 2
		Q0PWS5	0.494185	LHCB5	light-harvesting complex II chlorophyll a/b binding protein 5
		A0A068VEI6	0.495849	LHCB2	light-harvesting complex II chlorophyll a/b binding protein 2
		Q0PWS7	0.531544	LHCB4	light-harvesting complex II chlorophyll a/b binding protein 4
		E0D4K5	0.56555	LHCA2	light-harvesting complex I chlorophyll a/b binding protein 2
	Photosynthesis	A0A0K1ZUQ3	0.387624	psbB	photosystem II CP47 chlorophyll apoprotein
		A0A068UQT4	0.40518	psbS	photosystem II 22kDa protein
		A0A068U0N7	0.428597	petH	ferredoxin--NADP+ reductase [EC:1.18.1.2;]
		M1CA02	0.468759	psbP	photosystem II oxygen-evolving enhancer protein 2
		F4YK71	0.477674	psbB	photosystem II CP47 chlorophyll apoprotein
		A0A060DEL9	0.487083	psbB	photosystem II CP47 chlorophyll apoprotein
		A0A0K0N8A9	0.493241	petA	apocytochrome f
		K4CEP4	0.505179	psbP	photosystem II oxygen-evolving enhancer protein 2
		P60131	0.513641	psbL	photosystem II PsbL protein
		I3NU83	0.535818	psbH	photosystem II PsbH protein
		Q8HTT9	0.567085	psbD	photosystem II P680 reaction center D2 protein [EC:1.10.3.9;]
		I3NU95	0.580683	psbH	photosystem II PsbH protein
		A0A0C5CHV3	0.582471	petA	apocytochrome f
		Q68A01	1.89405	petF	ferredoxin
		Q7YL88	1.77741	ATPF1B, atpD	F-type H+-transporting ATPase subunit beta [EC:3.6.3.14;]
	Protein processing in endoplasmic reticulum	M1CGM9	0.515998	PDIA1, P4HB	protein disulfide-isomerase A1 [EC:5.3.4.1;]
		Q40826	4.53233	HSP20	HSP20 family protein
		S8E1F6	3.55503	HSPA5, BIP	heat shock 70kDa protein 5
		L0HT24	2.90142	HSPA1_8	heat shock 70kDa protein 1/8
		D2T0D9	2.84532	HSP20	HSP20 family protein
		Q03684	2.65223	HSPA5, BIP	heat shock 70kDa protein 5
		M1AVE5	2.45138	HSP20	HSP20 family protein
		A0A068UNW6	2.18079	HSP20	HSP20 family protein
		M0ZUG1	2.07744	HSP20	HSP20 family protein
		A0A022PUW7	2.06386	HSP90A, htpG	molecular chaperone HtpG
		K4CR90	2.00049	HSPA1_8	heat shock 70kDa protein 1/8
		P30222	1.87693	HSP20	HSP20 family protein
		S4SII1	1.86574	HSP20	HSP20 family protein
		A0A068TXJ0	1.84132	HSPA1_8	heat shock 70kDa protein 1/8
		K4B172	1.78758	CALR	calreticulin
		A0A068URI5	1.73835	PDIA1, P4HB	protein disulfide-isomerase A1 [EC:5.3.4.1;]
		D0EWD6	1.67131	HSP90B, TRA1	heat shock protein 90kDa beta
		M1AH59	1.64483	HSPBP1	hsp70-interacting protein
	Renin secretion	M1B522	0.449857	PPP3R, CNB	serine/threonine-protein phosphatase 2B regulatory subunit
		A0A068UHL5	0.471928	CTSB	cathepsin B [EC:3.4.22.1;]
		B5B036	0.538068	CALM	calmodulin
	Legionellosis	M1B024	0.570487	RAB1A	Ras-related protein Rab-1A
		L0HT24	2.90142	HSPA1_8	heat shock 70kDa protein 1/8
		A0A022QVT7	2.49281	groEL, HSPD1	chaperonin GroEL
		M4SM93	2.39084	EEF1A	elongation factor 1-alpha
		A0A068EWI5	2.36191	EEF1A	elongation factor 1-alpha
		K4CR90	2.00049	HSPA1_8	heat shock 70kDa protein 1/8
		A0A068TXJ0	1.84132	HSPA1_8	heat shock 70kDa protein 1/8
		A0A068VFW2	1.75008	groEL, HSPD1	chaperonin GroEL
	RNA polymerase	K4BXK3	2.6659	RPB3, POLR2C	DNA-directed RNA polymerase II subunit RPB3
		Q1L5Z5	2.57458	RPB1, POLR2A	DNA-directed RNA polymerase II subunit RPB1 [EC:2.7.7.6;]
	Biosynthesis of ansamycins	C3RXI5	2.32951	E2.2.1.1, tktA, tktB	transketolase [EC:2.2.1.1;]
		A0A068TNZ0	1.96466	E2.2.1.1, tktA, tktB	transketolase [EC:2.2.1.1;]
	alpha-Linolenic acid metabolism	M1CCW2	0.344936	AOS	hydroperoxide dehydratase [EC:4.2.1.92;]
		Q8H1X6	0.364667	AOS	hydroperoxide dehydratase [EC:4.2.1.92;]
		C7BBB6	0.432103	AOS	hydroperoxide dehydratase [EC:4.2.1.92;]
		G8XQN2	0.445754	HPL	hydroperoxide lyase [EC:4.1.2.-]
		A1X873	0.53163	AOS	hydroperoxide dehydratase [EC:4.2.1.92;]
		Q9FEW9	0.585766	OPR	12-oxophytodienoic acid reductase [EC:1.3.1.42;]

## Sheet: DC groups
Table S2 B: Proteins showing KEGG enrichment at 70 DAF vs. 100 DAF in ‘Yongfengyihao’ (groups D/C )
	map name	Accession	average D/C	Description	Description
	Insulin resistance	A0A068U3V8	2.58606	E2.4.1.1, glgP, PYG	starch phosphorylase [EC:2.4.1.1;]
		A0A022RYZ9	2.11749	E2.4.1.1, glgP, PYG	starch phosphorylase [EC:2.4.1.1;]
		S8D7T5	1.47125	E2.4.1.1, glgP, PYG	starch phosphorylase [EC:2.4.1.1;]
		A0A068ULN6	1.44087	E2.4.1.1, glgP, PYG	starch phosphorylase [EC:2.4.1.1;]
	Phenylpropanoid biosynthesis	L7Z7Y1	0.398445	E4.3.1.24	phenylalanine ammonia-lyase [EC:4.3.1.24;]
		O23924	0.540121	E4.3.1.24	phenylalanine ammonia-lyase [EC:4.3.1.24;]
		A0A024CBV4	0.692667	E4.3.1.24	phenylalanine ammonia-lyase [EC:4.3.1.24;]
		A0A068U1X4	0.70588	E1.1.1.195	cinnamyl-alcohol dehydrogenase [EC:1.1.1.195;]
		A0A022S2B6	0.719843	CYP73A	trans-cinnamate 4-monooxygenase [EC:1.14.13.11;]
	Thyroid hormone synthesis	A0A068U8Z8	2.05279	HSPA5, BIP	heat shock 70kDa protein 5
		E3NYI5	1.67243	GSR, gor	glutathione reductase (NADPH) [EC:1.8.1.7;]
		P30708	1.60956	gpx	glutathione peroxidase [EC:1.11.1.9;]
		Q03684	1.43392	HSPA5, BIP	heat shock 70kDa protein 5
		A0A022QNM5	1.42619	HSP90B, TRA1	heat shock protein 90kDa beta
		K4DFV4	0.644616	gpx	glutathione peroxidase [EC:1.11.1.9;]
		S8E1F6	0.695156	HSPA5, BIP	heat shock 70kDa protein 5
	Insulin signaling pathway	A0A068U3V8	2.58606	E2.4.1.1, glgP, PYG	starch phosphorylase [EC:2.4.1.1;]
		A0A022RYZ9	2.11749	E2.4.1.1, glgP, PYG	starch phosphorylase [EC:2.4.1.1;]
		M1BNN4	1.83007	FBP, fbp	fructose-1,6-bisphosphatase I [EC:3.1.3.11;]
		K4CRK7	1.58993	FBP, fbp	fructose-1,6-bisphosphatase I [EC:3.1.3.11;]
		S8D7T5	1.47125	E2.4.1.1, glgP, PYG	starch phosphorylase [EC:2.4.1.1;]
		K4D4A4	1.45737	FBP, fbp	fructose-1,6-bisphosphatase I [EC:3.1.3.11;]
		A0A068ULN6	1.44087	E2.4.1.1, glgP, PYG	starch phosphorylase [EC:2.4.1.1;]
	Arachidonic acid metabolism	P30708	1.60956	gpx	glutathione peroxidase [EC:1.11.1.9;]
		K4DFV4	0.644616	gpx	glutathione peroxidase [EC:1.11.1.9;]
	Starch and sucrose metabolism	A0A068U3V8	2.58606	E2.4.1.1, glgP, PYG	starch phosphorylase [EC:2.4.1.1;]
		A0A022RYZ9	2.11749	E2.4.1.1, glgP, PYG	starch phosphorylase [EC:2.4.1.1;]
		K4C3U9	1.48999	E3.1.1.11	pectinesterase [EC:3.1.1.11;]
		S8D7T5	1.47125	E2.4.1.1, glgP, PYG	starch phosphorylase [EC:2.4.1.1;]
		Q6R608	1.45579	malQ	4-alpha-glucanotransferase [EC:2.4.1.25;]
		A0A068ULN6	1.44087	E2.4.1.1, glgP, PYG	starch phosphorylase [EC:2.4.1.1;]
		O04864	1.43632	glgB	1,4-alpha-glucan branching enzyme [EC:2.4.1.18;]
		A0A0C5DKD5	1.42252	malQ	4-alpha-glucanotransferase [EC:2.4.1.25;]
		A0A022S467	1.41363	E2.4.1.13	sucrose synthase [EC:2.4.1.13;]
		A0A022RM19	0.384391	GN1_2_3	glucan endo-1,3-beta-glucosidase 1/2/3 [EC:3.2.1.39;]
		S8DS45	0.705902	XYL4	beta-D-xylosidase 4 [EC:3.2.1.37;]
	Degradation of aromatic compounds	E9ND18	0.658932	frmA, ADH5, adhC	S-(hydroxymethyl)glutathione dehydrogenase / alcohol dehydrogenase [EC:1.1.1.284;1.1.1.1;]
		A0A022S2B6	0.719843	CYP73A	trans-cinnamate 4-monooxygenase [EC:1.14.13.11;]

## Sheet: BD groups
Table S3 C: Proteins showing KEGG enrichment at 100 DAF in ‘Tianyuanhong’ vs. 'Yongfengyihao'(group B/D)
	map name	Accession	average D/C	Description	Description
	Thyroid hormone synthesis	E3NYI5	0.478771	GSR, gor	glutathione reductase (NADPH) [EC:1.8.1.7;]
		P30708	0.505892	gpx	glutathione peroxidase [EC:1.11.1.9;]
		A0A068U8Z8	6.89585	HSPA5, BIP	heat shock 70kDa protein 5
		S8E1F6	2.7014	HSPA5, BIP	heat shock 70kDa protein 5
		D0EWD6	1.81452	HSP90B, TRA1	heat shock protein 90kDa beta
		Q03684	1.7919	HSPA5, BIP	heat shock 70kDa protein 5
	Biosynthesis of ansamycins	C3RXI5	3.46033	E2.2.1.1, tktA, tktB	transketolase [EC:2.2.1.1;]
		A0A068TNZ0	2.5139	E2.2.1.1, tktA, tktB	transketolase [EC:2.2.1.1;]
	Pentose and glucuronate interconversions	K4C3U9	0.42349	E3.1.1.11	pectinesterase [EC:3.1.1.11;]
		K4BBK4	0.501535	ALDH	aldehyde dehydrogenase (NAD+) [EC:1.2.1.3;]
		M1DDR8	0.505686	UGDH, ugd	UDPglucose 6-dehydrogenase [EC:1.1.1.22;]
		A0A022Q429	0.513459	E3.1.1.11	pectinesterase [EC:3.1.1.11;]
		A0A022QNJ5	0.536225	E3.1.1.11	pectinesterase [EC:3.1.1.11;]
	Legionellosis	M1AS87	0.529119	HSPA1_8	heat shock 70kDa protein 1/8
		L0HT24	3.14115	HSPA1_8	heat shock 70kDa protein 1/8
		A0A022QVT7	2.62718	groEL, HSPD1	chaperonin GroEL
		M4SM93	2.41478	EEF1A	elongation factor 1-alpha
		A0A068EWI5	2.2301	EEF1A	elongation factor 1-alpha
		P00054	1.92107	CYC	cytochrome c
		K4CR90	1.80565	HSPA1_8	heat shock 70kDa protein 1/8
	Tuberculosis	A0A068TMA4	0.238153	dnaK	molecular chaperone DnaK
		M1B522	0.458716	PPP3R, CNB	serine/threonine-protein phosphatase 2B regulatory subunit
		B5B036	0.506896	CALM	calmodulin
		A0A022QVT7	2.62718	groEL, HSPD1	chaperonin GroEL
		P00054	1.92107	CYC	cytochrome c
	Carbon fixation in photosynthetic organisms	A0A0A0YQF5	0.471078	GAPDH, gapA	glyceraldehyde 3-phosphate dehydrogenase [EC:1.2.1.12;]
		K4CRK7	0.526885	FBP, fbp	fructose-1,6-bisphosphatase I [EC:3.1.3.11;]
		A0A068UZ98	3.89138	PGK, pgk	phosphoglycerate kinase [EC:2.7.2.3;]
		C3RXI5	3.46033	E2.2.1.1, tktA, tktB	transketolase [EC:2.2.1.1;]
		Q8SLM6	3.00112	rbcL	ribulose-bisphosphate carboxylase large chain [EC:4.1.1.39;]
		Q6Y2X7	2.77001	rbcL	ribulose-bisphosphate carboxylase large chain [EC:4.1.1.39;]
		P93976	2.54645	rbcL	ribulose-bisphosphate carboxylase large chain [EC:4.1.1.39;]
		P93986	2.21872	rbcL	ribulose-bisphosphate carboxylase large chain [EC:4.1.1.39;]
		M0ZY49	2.15659	rbcS	ribulose-bisphosphate carboxylase small chain [EC:4.1.1.39;]
		P94041	1.94122	rbcL	ribulose-bisphosphate carboxylase large chain [EC:4.1.1.39;]
		A0A0D5NRV2	1.83557	GAPA	glyceraldehyde-3-phosphate dehydrogenase (NADP+) (phosphorylating) [EC:1.2.1.13;]
	Glutamatergic synapse	A0A068UQ75	0.453084	PLD1_2	phospholipase D1/2 [EC:3.1.4.4;]
		M1B522	0.458716	PPP3R, CNB	serine/threonine-protein phosphatase 2B regulatory subunit
		Q9FPT9	2.48403	glnA, GLUL	glutamine synthetase [EC:6.3.1.2;]
	Photosynthesis - antenna proteins	M1A6H3	0.285692	LHCB2	light-harvesting complex II chlorophyll a/b binding protein 2
		Q5DNZ6	0.453972	LHCB3	light-harvesting complex II chlorophyll a/b binding protein 3
		Q0PWS5	0.468671	LHCB5	light-harvesting complex II chlorophyll a/b binding protein 5
	Alcoholism	B5B036	0.506896	CALM	calmodulin
		A0A068UL21	1.87295	H2A	histone H2A
		A0A068VIM7	1.84739	H2A	histone H2A

## Sheet: BA groups
Table S4 D: Proteins showing KEGG enrichment at 70 DAF vs. 100 DAF in ‘Tianyuanhong’ (B/A groups)
	map name	Accession	average B/A	Description	Description
	Photosynthesis	I3NU83	3.42694	psbH	photosystem II PsbH protein
		I3NU95	2.84014	psbR	photosystem II PsbH protein
		B2BJH0	2.18391	psbL	photosystem II 10kDa protein
		P60131	1.97625	psaN	photosystem II PsbL protein
		D5L5T1	1.94193	psbS	photosystem I subunit PsaN
		A0A068UQT4	1.80982	ATPF1B, atpD	photosystem II 22kDa protein
		Q9MTU3	1.75065	psaE	F-type H+-transporting ATPase subunit beta [EC:3.6.3.14;]
		Q41229	1.68379	psbB	photosystem I subunit IV
		A0A0K1ZUQ3	1.63212	ATPF1B, atpD	photosystem II CP47 chlorophyll apoprotein
		Q7YL88	1.62423	psbO	F-type H+-transporting ATPase subunit beta [EC:3.6.3.14;]
		P85194	1.59263	psaL	photosystem II oxygen-evolving enhancer protein 1
		K7WJS8	1.58764	psbP	photosystem I subunit XI
		K4CEP4	1.58145	psbQ	photosystem II oxygen-evolving enhancer protein 2
		A0A068TTV8	1.57944	psbC	photosystem II oxygen-evolving enhancer protein 3
		A0A059P486	1.55742	psbB	photosystem II CP43 chlorophyll apoprotein
		A0A060DEL9	1.52796	petF	photosystem II CP47 chlorophyll apoprotein
		Q68A01	1.4769	psaD	ferredoxin
		P29302	1.46629	psaA	photosystem I subunit II
		V9ZDB2	1.46275	psbQ	photosystem I P700 chlorophyll a apoprotein A1
		M1BYS2	1.44027	ATPF1A, atpA	photosystem II oxygen-evolving enhancer protein 3
		A0A0K1ZXZ9	1.43603	psbA	F-type H+-transporting ATPase subunit alpha [EC:3.6.3.14;]
		A0A076FJ54	1.40443	psaH	photosystem II P680 reaction center D1 protein [EC:1.10.3.9;]
		Q40432	1.40204	psbO	photosystem I subunit VI
		G3F4I6	1.38848	psaF	photosystem II oxygen-evolving enhancer protein 1
		S8DI77	1.3637	psaF	photosystem I subunit III
	Photosynthesis - antenna proteins	M1B1G7	2.3122	LHCB1	light-harvesting complex II chlorophyll a/b binding protein 1
		K4C768	1.49289	LHCB5	light-harvesting complex II chlorophyll a/b binding protein 5
		Q5DNZ6	1.43025	LHCB3	light-harvesting complex II chlorophyll a/b binding protein 3
		Q0PWS7	1.41148	LHCB4	light-harvesting complex II chlorophyll a/b binding protein 4
		A0A068TQ25	1.3956	LHCB6	light-harvesting complex II chlorophyll a/b binding protein 6
		I1ZJ07	1.37726	LHCB2	light-harvesting complex II chlorophyll a/b binding protein 2
	Carbon fixation in photosynthetic organisms	L0HP42	1.86741	ALDO	fructose-bisphosphate aldolase, class I [EC:4.1.2.13;]
		A0A0D5NRV2	1.64807	GAPA	glyceraldehyde-3-phosphate dehydrogenase (NADP+) (phosphorylating) [EC:1.2.1.13;]
		M9TM53	1.60717	GAPA	glyceraldehyde-3-phosphate dehydrogenase (NADP+) (phosphorylating) [EC:1.2.1.13;]
		F1AHC9	1.53535	ALDO	fructose-bisphosphate aldolase, class I [EC:4.1.2.13;]
		Q9GDQ1	1.5562	rbcL	ribulose-bisphosphate carboxylase large chain [EC:4.1.1.39;]
		P93976	1.52569	rbcL	ribulose-bisphosphate carboxylase large chain [EC:4.1.1.39;]
		Q32434	1.46863	rbcL	ribulose-bisphosphate carboxylase large chain [EC:4.1.1.39;]
		Q8M9L6	1.43585	rbcL	ribulose-bisphosphate carboxylase large chain [EC:4.1.1.39;]
		Q8SLM6	1.42732	rbcL	ribulose-bisphosphate carboxylase large chain [EC:4.1.1.39;]
		Q6Y2X7	1.42239	rbcL	ribulose-bisphosphate carboxylase large chain [EC:4.1.1.39;]
		P94041	1.40466	rbcL	ribulose-bisphosphate carboxylase large chain [EC:4.1.1.39;]
		E0X9G9	1.38064	rbcL	ribulose-bisphosphate carboxylase large chain [EC:4.1.1.39;]
		K4CRK7	1.36498	FBP, fbp	fructose-1,6-bisphosphatase I [EC:3.1.3.11;]
		M1BNN4	1.50635	FBP, fbp	fructose-1,6-bisphosphatase I [EC:3.1.3.11;]
		C3RXI5	1.38527	E2.2.1.1, tktA, tktB	transketolase [EC:2.2.1.1;]
		A0A068TPU7	0.707657	FBA, fbaA	fructose-bisphosphate aldolase, class II [EC:4.1.2.13;]
		A0A068UZ98	1.43203	PGK, pgk	phosphoglycerate kinase [EC:2.7.2.3;]
	Glyoxylate and dicarboxylate metabolism	Q9FPT9	2.97123	glnA, GLUL	glutamine synthetase [EC:6.3.1.2;]
		M0ZI98	2.01343	FDH	formate dehydrogenase [EC:1.2.1.2;]
		A0A0A7DW92	1.74762	HPR2	hydroxypyruvate reductase 2
		A0A022QYH6	1.57699	CS, gltA	citrate synthase [EC:2.3.3.1;]
		Q9GDQ1	1.5562	rbcL	ribulose-bisphosphate carboxylase large chain [EC:4.1.1.39;]
		P93976	1.52569	rbcL	ribulose-bisphosphate carboxylase large chain [EC:4.1.1.39;]
		A0A068UCW9	1.49448	HAO	(S)-2-hydroxy-acid oxidase [EC:1.1.3.15;]
		Q32434	1.46863	rbcL	ribulose-bisphosphate carboxylase large chain [EC:4.1.1.39;]
		Q8M9L6	1.43585	rbcL	ribulose-bisphosphate carboxylase large chain [EC:4.1.1.39;]
		Q8SLM6	1.42732	rbcL	ribulose-bisphosphate carboxylase large chain [EC:4.1.1.39;]
		Q6Y2X7	1.42239	rbcL	ribulose-bisphosphate carboxylase large chain [EC:4.1.1.39;]
		P94041	1.40466	rbcL	ribulose-bisphosphate carboxylase large chain [EC:4.1.1.39;]
		E0X9G9	1.38064	rbcL	ribulose-bisphosphate carboxylase large chain [EC:4.1.1.39;]
		A0A076VAK8	0.73704	E2.3.1.9, atoB	acetyl-CoA C-acetyltransferase [EC:2.3.1.9;]
	Ribosome biogenesis in eukaryotes	A0A022RHK3	1.9487	DKC1, NOLA4, CBF5	H/ACA ribonucleoprotein complex subunit 4 [EC:5.4.99.-]
		S8E566	0.745237	XPO1, CRM1	exportin-1
		K4B6Q6	0.792645	CSNK2A	casein kinase II subunit alpha [EC:2.7.11.1;]
	alpha-Linolenic acid metabolism	Q9FEW9	2.95312	OPR	12-oxophytodienoic acid reductase [EC:1.3.1.42;]
		S8D484	1.55923	OPR	12-oxophytodienoic acid reductase [EC:1.3.1.42;]
		O49888	1.37691	LOX2S	lipoxygenase [EC:1.13.11.12;]
		M1A129	1.37442	E1.3.3.6, ACOX1, ACOX3	acyl-CoA oxidase [EC:1.3.3.6;]
		A0A022S1V9	1.36395	LOX2S	lipoxygenase [EC:1.13.11.12;]
		A0A068U8Z3	0.775423	ADH1	alcohol dehydrogenase class-P [EC:1.1.1.1;]
	RIG-I-like receptor signaling pathway	A0A022RII6	2.5683	DDX3X, bel	ATP-dependent RNA helicase DDX3X [EC:3.6.4.13;]
		M0ZYS2	0.6635	DDX3X, bel	ATP-dependent RNA helicase DDX3X [EC:3.6.4.13;]
	Spliceosome	A0A022S1A3	1.40325	DDX5, DBP2	ATP-dependent RNA helicase DDX5/DBP2 [EC:3.6.4.13;]
		S8DCJ1	1.3883	DDX5, DBP2	ATP-dependent RNA helicase DDX5/DBP2 [EC:3.6.4.13;]
