# Supplementary material for: iTRAQ-based quantitative proteomic analysis reveals alterations in the metabolism of Actinidia arguta
Source: Sci Rep. 2017 Jul 18;7:5670. doi: 10.1038/s41598-017-06074-6 (PMC5515984; doi:10.1038/s41598-017-06074-6)
Supplement: Supplementary file 5 — Table S3 [file 41598_2017_6074_MOESM5_ESM.xls]

## Sheet: Sheet1
itraq-based quantitative proteomic analysis reveals alterations in the metabolism of Actinidia arguta Miaomiao Lin, Jinbao Fang*, Xiujuan Qi*, Yukuo Li, Jinyong Chen, Leiming Sun, Yunpeng Zhong
Table S3 The primers in q-PCR
Uniprot ID	Gene	Forward primer(5'-3')	Reverse primer(5'-3')
L7Z7Y1	phenylalanine ammonia-lyase	GTCAACGACTTTTACAACAACGG	CCTAATGAGTTCACATCTTGGTTG
Q0PWS7	LHCB4	GTTCAGAGAGTGCGAACTGAT	GGAACTCTATGTAGCCGATCAC
Q8HTT9	psbD	AACTTATTCAATGGTCACCGCT	CATAGGCACGTAGGTTCAGAG
A0A068UCW9	(S)-2-hydroxy-acid oxidase	GTACAAGGATAGGAATGTAGTTGC	CAGAGTCATCAGCTTTATCCATCT
A0A022RYZ9	starch phosphorylase	GTCTCAGTATGGCCTAATAAGTTCCA	CAAATTGCCGAAGATCTGTAAGTAGG
P30708	glutathione peroxidase	CGCTTTAAGGCTGAATTTCCCATAT	TATATCCTTCTCGATGCTAAGTGGAG
A0A022PUW7	HSP90A	CTCCTTTTGATTTGTTAGACACCC	GGTTCTTCCTGATAACCTTGAGAA
A0A068TNZ0	transketolas	CATGGTTGTATGCTTCAGTATGCC	CAATCTCACTGTCTGGTTTGTTGAA
A0A068TMA4	molecular chaperone DnaK	TCACTGTACCTGCCTATTTCAATGA	ACTGCTACAAGACCTTCCTTATTGT
A0A022RII6	ATP-dependent RNA helicase DDX3X	GGGATGATCAGATATTTGGCTCTT	ATGCTAGTCTCTGGATCTCTTTTG
A0A090A1D7	Cysteine synthase	CTTGGAGAGAAGAGTGACTATGAGAG	CCATTAGTATCTTCCCATATCTCGGG
S8C9Q9	Hydroxypyruvate reductase	CTGGTCGAATTGGATCTGCTTA	TGCTCTTTTCCAAGTAACAGGT
